# Supplementary material for: Common gene expression strategies revealed by genome-wide analysis in yeast
Source: Genome Biol. 2007 Oct 19;8(10):R222. doi: 10.1186/gb-2007-8-10-r222 (PMC2246296; doi:10.1186/gb-2007-8-10-r222)
Supplement: Additional data file 13 — Values for the six variables of the 6,173 genes analyzed. [file gb-2007-8-10-r222-S13.xls]

## Sheet: Absolute units
counts	6117	5669	4544	4239	5975	5968	3367
ORF	RA	TR	RS	PA	TLRi	TLR	PS
YAL001C	0.6239	0.0307	27	125	1.86028	1.1606	475
YAL002W	0.3288	0.0353	54	736	1.0552	0.3469
YAL003W	61.9487	2.3522		66071	8.40411	520.623
YAL004W	0.1961	1.1675	88		23.1	4.5305
YAL005C	11.6947	0.9142		201094	7.46909	87.3488	77
YAL007C	1.9356	0.1457	22	26300	5.25066	10.1634	49
YAL008W	0.9033	0.067	42	1920	8.25919	7.4609	26
YAL009W	0.597	0.1512		861	3.95494	2.3609
YAL010C	0.3268	0.018	16	768	2.87871	0.9407	43
YAL011W	0.5646	0.0172		1380	3.12542	1.7648	56
YAL012W	14.1272	0.1745	47	22499	9.71612	137.262
YAL013W	1.2414	0.1525	14		5.66739	7.0357
YAL014C	1.2744	0.4633	19		2.16501	2.7591
YAL015C	0.4895	0.4152	126	2939	5.39556	2.6411
YAL016W	3.6551	0.1255	39	10494	7.0961	25.9366	180
YAL017W	0.4545	0.0206	71	1953	1.98558	0.9024	3
YAL018C	0.1066	0.0017	48		7.02481	0.749
YAL019W	0.9606	0.0432	15	4869	4.17473	4.0104	28
YAL020C	0.5335	0.1581	40	533	5.30355	2.8296
YAL021C	1.413	0.0673	22	2859	5.96289	8.4254	224
YAL022C	1.0183	0.0893	15	217	8.65623	8.8145	3
YAL023C	3.8008	0.1916	20	3522	7.63762	29.0294	61
YAL024C	0.1601	0.0222	25	304	1.4397	0.2305	144
YAL025C	2.1214	0.1039			4.87554	10.3428
YAL026C	0.3575		40	606	0.916364	0.3276	20
YAL027W	0.6305	0.0618	33	1170	4.99746	3.1511	36
YAL028W	0.186		43			0.7466
YAL028W-A		0.0754			4.0144
YAL029C	1.5815	0.0251	28	1372	0.746394	1.1804
YAL030W	2.9913	0.207	41	2939	8.61149	25.7595
YAL031C	0.4913	0.0305	18	1583	3.4515	1.6958	17
YAL032C	0.1756		31	1670	3.70132	0.6501	474
YAL033W	0.9983	0.4384	9	2230	7.29266	7.2806	47
YAL034C	0.2138	0.0505	45		0.904392	0.1933
YAL034W-A	0.1669	0.0695		2610	5.94141	0.9919
YAL035C-A	0.0804		32		34.59	2.782
YAL035W	8.2677	0.0486	27	15397	3.96454	32.7777	321
YAL036C	4.6293	0.1141	17	11700	8.09144	37.4578	57
YAL037C-A	0.0681
YAL037C-B		1.0858
YAL037W	0.2674	0.0385	88		4.45465	1.191
YAL038W	157.243	0.3209	72	257461	9.83319	1546.2
YAL039C	3.0131	0.332		3404	8.03039	24.1966	2
YAL040C	1.5881	0.0847	18		1.33639	2.1223
YAL041W	0.5781	0.0314	7	3074	2.80028	1.6189	73
YAL042W	3.9442	0.2531	17	4181	12.4035	48.9216
YAL043C	0.6354	0.0891	14	2132	3.62917	2.306
YAL043C-A	0.094		17		18.0364	1.6962
YAL044C	8.9341	1.1723	40	4729	12.1167	108.251
YAL044W-A		1.1164		238
YAL045C	0.2174	1.2833	24		9.66071	2.1003
YAL046C	1.0634	1.266	30	259	5.82263	6.1917	115997
YAL047C	0.2028	0.018	15	639	4.26255	0.8646
YAL047W-A		0.1453
YAL048C	0.1806	0.0499	52		1.69324	0.3057
YAL049C	3.128	0.2143	35	2369	7.23216	22.6224	560
YAL051W	0.6023	0.0193		92	3.05699	1.8411
YAL053W	2.469	0.0653	23	414	6.43216	15.881	29
YAL054C	0.2994	0.0294	73	14324	1.16246	0.348	29
YAL055W	0.9249	0.1033	23	259	10.1636	9.4005	70
YAL056W	0.8019	0.0256			1.79451	1.4389	8
YAL058C-A	0.0831				44.9182	3.732
YAL058W	0.797	0.055	16	4760	6.81635	5.4327	71
YAL059W	3.2082	0.1711	15	2840	4.84994	15.5598	36
YAL060W	1.77	0.1113	70	6409	5.82575	10.3114	68
YAL061W	0.2692	0.1179		3090	5.74601	1.5467
YAL062W	0.3183	0.0653	51	12037	8.75699	2.787
YAL063C	0.1105		58		0.524902	0.058
YAL064C-A	0.1022		29		5.95636	0.6086
YAL064W	0.0668				8.06764	0.5392
YAL064W-B	0.094	0.0554	30		5.76727	0.5424
YAL065C	0.0804	0.2108	34		2.97818	0.2395
YAL065C-A	0.0577
YAL066W	0.1105	0.0225			19.6489	2.1716
YAL067C	0.0886	0.001			4.51732	0.4003
YAL068C	3.652				1.99582	7.2887
YAL069W	0.0758		32		9.56961	0.7258
YAR002C-A	3.4518	0.1149	20	20700	8.24727	28.4679	33
YAR002W	1.6341	0.0363	14	3033	5.80132	9.4799	15
YAR003W	0.7195	0.0274		907	2.54384	1.8304	42
YAR007C	0.9232	0.0263	13	3519	8.00124	7.3865	35
YAR008W	1.3085	0.0097	13		5.40064	7.0666
YAR009C	24.8592		43	2220	1.06182	26.3959
YAR010C	9.5474	0.0253		11319	0.96	9.1655
YAR014C	0.6746	0.0295	22	538	2.54119	1.7143	29
YAR015W	3.685	0.7968	19	6489	7.88718	29.064	77
YAR018C	0.4226	0.0668	7		6.27133	2.6502
YAR019C	0.2382	0.0113	24	238	2.36753	0.564	109
YAR020C	8.8602	0.0141	49		14.8294	131.392
YAR023C	0.1691	0.2529			3.45384	0.5842
YAR027W	0.7558	0.3069	35	2935	9.39425	7.1004
YAR028W	0.2415	0.8069	24	1840	10.3144	2.4911	62
YAR029W	0.0738	0.8503	37		2.96294	0.2187
YAR030C	0.105	0.128			11.2763	1.1836
YAR031W	0.0887	0.0691	23	259	2.30905	0.2047	104
YAR033W	0.5844	0.1134			4.13269	2.4151
YAR035W	0.5919	0.0145	36	2939	1.9556	1.1575
YAR037W	0.0565
YAR040C	0.0658
YAR042W	0.6606	0.2632	29		3.09027	2.0413
YAR043C	0.0635
YAR044W	0.3273	0.0392	28	2513	2.89869	0.9488
YAR050W	0.0699	0.0782	36		1.65049	0.1153
YAR052C	0.1999
YAR053W	0.1489	0.0107	45		8.34057	1.2418
YAR060C	0.086	0.1191	32		4.26376	0.3666
YAR061W	0.1114	0.0488			27.8685	3.1044
YAR062W	0.0817	0.0135	28		2.9697	0.2425	54
YAR064W	0.0758	0.3704		1520	1.59453	0.1209
YAR066W	0.5434		41		1.03636	0.5631
YAR068W	0.7499	0.3578	18		2.96743	2.2251
YAR069C	0.2091	0.0156			16.8727	3.528
YAR070C	0.0914	0.0711			5.51507	0.5041
YAR071W	4.5655	0.0181	14	1468	10.1425	46.3055	10
YAR073W	1.6547	0.0463	25	7417	7.9063	13.0822
YAR074C	0.0804
YAR075W	4.3886		26	7309	31.8509	139.78
YBL001C	4.0917	0.7428	33	1900	7.81541	31.9786	124
YBL002W	8.9129	2.6718	10	222839	7.92282	70.6151
YBL003C	13.3312	3.2479	7	18094	5.63913	75.1764	167
YBL004W	1.498	0.0466		4181	1.38704	2.0777
YBL005W	0.3971	0.0162	43	166	5.18336	2.0583	51
YBL005W-A	0.45		56		4.84364	2.1795
YBL005W-B	11.8304		11
YBL006C	3.8254	1.6506	13		5.86775	22.4465
YBL007C	2.9711	0.1692	24	1945	4.39489	13.0578	41
YBL008W	0.2292	0.0072		846	2.31346	0.5303	49
YBL009W	0.3179	0.0234	19		3.98658	1.2674
YBL010C	0.1609	0.0349	11	1320	3.64194	0.5859	111
YBL011W	1.2304	0.0623	14	1050	4.45512	5.4818	205
YBL012C	0.0804	0.3653			14.7509	1.1864
YBL013W	0.0936	0.1998		1070	1.53817	0.1439
YBL014C	0.5796	0.0342		237	1.68688	0.9777	33
YBL015W	0.9269			11692	8.57863	7.9512	6
YBL016W	1.0046	0.1043		5709	7.59814	7.6327	43
YBL017C	2.511			5074	0.46811	1.1754	30
YBL018C	1.4307	0.4239	48	4870	9.64545	13.7993	45
YBL019W	0.2201	0.0051		414	3.19501	0.7032	40
YBL020W	0.7669	0.0381	11		4.85927	3.7265
YBL021C	0.718	1.0127		2510	7.96619	5.7201	51
YBL022C	2.7048	0.035	17	9819	4.8275	13.0574
YBL023C	0.3034	0.0245	12	1583	5.88194	1.7848	124
YBL024W	1.9218	0.0551	8	12542	6.83782	13.1407	36
YBL025W	0.6995	0.208			4.70196	3.2892	411
YBL026W	2.7393	0.1505	29	2210	7.34462	20.1188	31
YBL027W	37.5553	0.5465	33	119229	8.13726	305.597	48
YBL028C	1.1422	0.1196	10	6210	6.06452	6.9267	73
YBL029C-A		1.0302		996			12
YBL029W	0.357		17		1.01455	0.3621	31
YBL030C	14.7492	0.1244	21	2679	9.74394	143.716
YBL031W	0.1169	0.0164	14	264	3.90071	0.4561
YBL032W	1.3272	0.2261	8	10637	5.41733	7.1898
YBL033C	1.9096	0.1911	30	6229	4.73978	9.0513
YBL034C	0.8809		17	521	2.67016	2.3522	100
YBL035C	0.8353	0.0235	7	11200	5.63183	4.7045	52
YBL036C	1.5802	0.095	13	6154	7.76937	12.2771
YBL037W	0.2538	0.022		1590	4.31078	1.0939	47
YBL038W	1.9241	0.2251	13	2880	6.39923	12.313	276
YBL039C	6.6829	0.0782	9	32131	7.75856	51.8498	389
YBL040C	2.5869	0.1454	26		6.32765	16.3688	96
YBL041W	3.4003	0.5118	19	5138	7.31985	24.8896
YBL042C	2.2744	0.1456	4		6.40159	14.5596
YBL043W	0.3163	0.0946	33		6.77246	2.1422
YBL044W	0.0758		15		9.75008	0.7395
YBL045C	2.3879	0.0745	31	10900	8.45957	20.2009	291
YBL046W	0.667	0.0187	12	1010	3.09433	2.0639	65
YBL047C	1.0716	0.1022	37	4021	2.88705	3.0936	74
YBL048W	0.1256	0.007	32		11.3168	1.421
YBL049W	0.2468	0.0708			1.61237	0.3979
YBL050W	2.0965	0.0731	22	533	6.64305	13.9268
YBL051C	0.9416	0.0338	21	4359	3.64436	3.4316	20
YBL052C	0.5516	0.0069	11		1.18445	0.6533	7
YBL053W	0.5135	0.0238			9.24063	4.7447
YBL054W	2.1207		16	830	2.66693	5.6557	18
YBL055C	1.0894	0.1244	34	1460	9.71483	10.583	58
YBL056W	1.162	0.0881	15	10588	6.65323	7.7313	54
YBL057C	1.279	0.3378	24	2190	7.34577	9.3952	34
YBL058W	3.6362	0.343	15	3069	8.50847	30.9386	62
YBL059C-A				279			58
YBL059W	0.2156	0.0947	23	623	7.80212	1.6819	71
YBL060W	0.298	0.0151	28		2.43386	0.7253	22
YBL061C	1.7027	0.021	29	2759	4.08021	6.9472	10
YBL062W	0.35	0.1285	32		16.5405	5.7895
YBL063W	0.2053	0.0236		57	2.40651	0.4941
YBL064C	1.0723	0.09		3594	9.04345	9.6968	117
YBL065W	0.1878	0.0938			16.5217	3.103
YBL066C	0.1282	0.0432			1.10725	0.142
YBL067C	0.5478	0.0245	10	125	1.52335	0.8345	32
YBL068W	3.6748	0.0581		7839	6.03086	22.162	116
YBL069W	0.5826	0.2389	11	533	6.03666	3.517	6
YBL070C	0.0804	0.4278	79		22.0474	1.7732
YBL071C	0.3622	0.1083	29		5.29266	1.9172
YBL071W-A		0.5472		8400
YBL072C	162.857	0.5734	22	12601	7.24947	1180.63
YBL073W	0.1022	0.2021			13.406	1.3698
YBL074C	0.1066	0.0582	20	7330	5.08932	0.5427	250
YBL075C	0.1009	0.0191		17375	2.93261	0.296	59
YBL076C	6.0868	0.092	33	19794	5.64158	34.3393	88
YBL077W	0.4534	0.3139	65		44.7266	20.2777
YBL078C	0.8691	0.5301	104	2010	5.70597	4.9591	289
YBL079W	0.8503	0.0335	27	2870	1.74513	1.4839	20
YBL080C	0.0331	0.0409		1390	4.46021	0.1478
YBL081W	1.3978	0.0213	6		4.71311	6.5878
YBL082C	0.8132	0.0423	16		5.77039	4.6926	30
YBL083C	1.2915	0.1549	19		11.1066	14.3446
YBL084C	0.5323		27	593	2.42182	1.2892	3
YBL085W	1.5609	0.1135		1989	2.1618	3.3744	3
YBL086C	0.4584	0.0394	15	396	5.04633	2.3132	32
YBL087C	85.7408	0.7184	27	15711	9.20937	789.619
YBL088C	0.399	0.012	40	5138	0.720498	0.2875
YBL089W	0.3783		26		4.54752	1.7205
YBL090W	0.971	0.5508	24	1270	7.00189	6.7989	66
YBL091C	5.396	0.0399	26	2009	7.85579	42.3901	36
YBL091C-A	1.505	2.3282		358			15
YBL092W	79.8457	1.6132		15103	7.78909	621.926
YBL093C	1.6263	0.3379	12	6120	4.62145	7.516	123
YBL094C	0.4387	0.1973	27		8.69334	3.814
YBL095W	0.332	0.1454	26	704	9.84861	3.2702	46
YBL096C	0.9511	1.1709			8.10442	7.7082
YBL097W	0.1154		24	704	1.53072	0.1766	3
YBL098W	0.3731	0.0027		556	6.4011	2.3881	175
YBL099W	3.5607	0.1844	34	31547	7.23654	25.7672	49
YBL101C	1.0342	0.0581	21	1869	2.56214	2.6498	68
YBL101W-A	1.2719		46		0.930909	1.184
YBL101W-B	0.917		56		1.17818	1.0804
YBL102W	2.2222	0.2758	13	406	3.63527	8.0782
YBL103C	0.2679	0.0268	12	1050	2.46275	0.6597	36
YBL104C	0.5437	0.0117		184	2.91861	1.5869
YBL105C	0.4351	0.0361	14	1476	2.13726	0.9298
YBL106C	0.2887	0.0403	17		1.7063	0.4925
YBL107C	0.6004	0.0396	10	768	3.5445	2.1282	8
YBL108W	0.0668				11.4603	0.7659	8
YBL109W	1.4576				8.41455	12.2654
YBL111C	0.8175			279	0.49388	0.4037
YBL112C	2.1238		7		15.8169	33.5914
YBL113C	6.4333		5		0.784113	5.0444
YBR001C	0.5415	0.0191	49	1988	3.97164	2.1505	29
YBR002C	1.0431	0.1737	9	8970	3.67761	3.8362
YBR003W	0.6778	0.0776	12	3754	3.3255	2.254	64
YBR004C	1.0534		10		4.54824	4.7913
YBR005W	1.0265	0.7733			6.0088	6.168
YBR006W	0.1154	0.0699	35	533	6.73556	0.7772	31
YBR007C	0.4584	0.0222		377	1.93445	0.8868	20
YBR008C	2.1911		17		0.504552	1.1055
YBR009C	13.5068	1.9243	6	264837	7.44277	100.528	62
YBR010W	126.71	12.3352	6	213000	8.72585	1105.65
YBR011C	10.5562	0.52	49	65736	10.6437	112.358	883
YBR012C	0.1804	0.0514			12.3082	2.2204
YBR012W-A	9.498		38		0.901818	8.5654
YBR012W-B	6.1964		42		0.785455	4.867
YBR013C	0.1526	0.2969			7.73557	1.1804
YBR014C	2.4085	0.0214	20	533	8.80812	21.2143
YBR015C	0.7462	0.1025	12	4704	10.0164	7.4745	15
YBR016W	4.3702	1.0526	18	1147	9.03256	39.4744	98
YBR017C	0.6854	0.0319	38	1803	5.66564	3.8832	41
YBR018C	0.033	0.0196	26	2939	3.42868	0.1132
YBR019C	0.1066	0.0338	18		2.07114	0.2208
YBR020W	0.1117	0.0307	31		0.938891	0.1049
YBR021W	0.8081	0.0237	21		1.59531	1.2892
YBR022W	0.4594	0.3132	19	1170	8.5712	3.9378	65
YBR023C	1.7486	0.0962	22	2845	2.48515	4.3454	49
YBR024W	0.3833	0.0861	40	1480	5.07921	1.9466	13
YBR025C	10.9581	0.1291		24948	7.46159	81.7648	136
YBR026C	0.6705	0.0612	79	2870	7.95426	5.333	23
YBR027C	0.0933	0.0614	35		4.3975	0.4103
YBR028C	0.3603	0.0227	9	1470	2.66163	0.959	64
YBR029C	1.8205	0.023	23		5.11148	9.3057
YBR030W	0.227	0.0262	29	4207	2.70406	0.6139	37
YBR031W	136.463	0.3058	7	10830	10.124	1381.55
YBR032W	0.2851	0.8083	24		3.71339	1.0588
YBR033W	0.0328	0.0122	31		1.69458	0.0555
YBR034C	3.562	0.0988	6	20139	4.56369	16.2561	43
YBR035C	3.0131	0.4755	29	5138	9.08206	27.3649
YBR036C	2.7195	0.1571	14		9.61443	26.1466	31
YBR037C	0.2267	0.1749		2550	6.79805	1.5409	74
YBR038W	0.6205	0.0102		5138	4.74548	2.9446
YBR039W	3.9139	0.1663	19	16140	4.57719	17.9147
YBR040W	0.0337		71		12.2889	0.4143
YBR041W	1.5243	0.0672		16900	8.05468	12.2778
YBR042C	1.0644	0.0224	11	2010	3.77221	4.0151
YBR043C	0.8167	0.0587	11	3471	1.25447	1.0245	30
YBR044C	0.3098	0.0502	17		2.42466	0.7512
YBR045C	0.094	0.0045			3.25036	0.3057
YBR046C	0.8955	0.0658	19	1476	7.56786	6.7772	2
YBR047W	0.1817	0.0498		2160	8.23049	1.4956
YBR048W	71.6985	0.1292	32	3437	4.34044	311.203	19
YBR049C	1.8474	0.0192	8	7510	3.93371	7.2671	12
YBR050C	0.7926	0.0874	56		3.04808	2.416
YBR051W	0.094	0.0376			19.3785	1.8225
YBR052C	2.4556	0.612	33	6504	9.21593	22.6309
YBR053C	0.8372	0.0709	66	3434	8.49066	7.1087	20
YBR054W	1.2281	0.1083	100	3065	7.23499	8.8851	83
YBR055C	0.4732	0.019	9	2250	1.83392	0.8678	2
YBR056W	0.7542	0.1075	43	1247	7.03644	5.3069	3
YBR056W-A	1.0806
YBR057C	0.3036	0.0341	11	3400	4.60965	1.3994	40
YBR058C	0.7938	0.0261	22	3040	5.28833	4.1981	39
YBR058C-A	5.2058
YBR059C	1.1815	0.042	29	2969	2.45979	2.9061	131
YBR060C	0.4233	0.0418		1700	3.0021	1.2708	25
YBR061C	1.5926	0.1128	10	4110	6.31396	10.0555	39
YBR062C	3.9164	0.3189	29	195	8.59228	33.6504	8
YBR063C	0.7526	0.0084	34		2.05161	1.544
YBR064W	0.094	0.0173	34		13.3087	1.2516
YBR065C	0.083	0.0665	21	4260	4.52157	0.3753	41
YBR066C	0.538	0.1172	173	704	4.17237	2.2448	10
YBR067C	10.1821	0.6375		35600	7.04727	71.756	233
YBR068C	4.0636	0.2012	13	7304	2.62875	10.6822	18
YBR069C	4.3782	0.1554	20	504	6.67377	29.219	42
YBR070C	0.6848	0.0986	21	339	7.04788	4.8261	43
YBR071W	0.871	0.4118	26	1200	3.27505	2.8525	3
YBR072W	0.3282	0.0961		11740	7.6819	2.5211
YBR073W	3.1217	0.0084	10	2104	4.351	13.5826	30
YBR074W	0.1562	0.0235	14		3.34301	0.5222
YBR075W	1.1763	0.0354	16		12.6327	14.8598
YBR076W	0.0964	0.0277	50		2.68199	0.2586
YBR077C	0.8783	0.774	10	3490	4.19903	3.688	539
YBR078W	5.3498	0.45	46	5138	7.38718	39.5202
YBR079C	4.7635	0.0188	24	28919	5.5285	26.3348
YBR080C	1.5751		13	5934	6.38279	10.0533	37
YBR081C	0.38	0.0517		2360	1.8618	0.7074	193
YBR082C	13.0564	1.9668	30	8219	9.10131	118.83	12
YBR083W	2.3606	0.047	27	530	4.20094	9.9166
YBR084C-A	36.5421	0.2651	19	97700	4.48621	163.935	985
YBR084W	4.3619	0.0382	18	12090	5.48135	23.9092	73
YBR085C-A	1.3692
YBR085W	0.8612	0.0332		1080	5.29996	4.5646	21
YBR086C	5.7508	0.0241	15	2939	4.20247	24.1675	482
YBR087W	1.5799	0.0798	13	4610	6.66295	10.5265	138
YBR088C	5.4569	0.0426	18	1476	8.24697	45.0027
YBR089C-A				4590	5.35273		103
YBR089W	0.0743	0.0394			10.092	0.7503
YBR090C	1.9731	0.764	28		9.17628	18.1057
YBR090C-A	3.7587
YBR091C	1.1612	0.7935			18.155	21.0812
YBR092C	5.0687	0.2324	8	1945	10.435	52.8923	9
YBR093C	2.5998	0.0728	10	1110	13.0079	33.818	18
YBR094W	0.3486	0.0129	15	1770	6.26566	2.1843	2
YBR095C	0.7489	0.0478	11	1630	5.93846	4.4473	72
YBR096W	2.8909	0.1151	38	2444	12.5915	36.4011	32
YBR097W	0.364	0.0139		279	1.82507	0.6643	2
YBR098W	0.085	0.0166			2.37142	0.2017
YBR099C	0.2499	0.0706			10.0754	2.5174
YBR100W	0.0686	0.1997			18.9513	1.3005
YBR101C	2.0855	0.709	79	8019	7.28132	15.185	154
YBR102C	0.1652	0.0287	19		4.35807	0.7201
YBR103W	0.8645	0.0203	10	2279	5.17934	4.4777	39
YBR104W	0.9121	0.0665	8	1050	4.55454	4.1542	16
YBR105C	1.5375	0.1033	11	6650	2.24923	3.4582
YBR106W	18.6029	2.721	16	36918	8.45556	157.298	101
YBR107C	0.7718	0.0946	10	125	2.83343	2.1867
YBR108W	0.1121	0.0303	26		4.26213	0.4776
YBR109C	6.9506	0.6283	22	2939	9.01789	62.6797
YBR109W-A	0.2361
YBR110W	0.4176	0.0205	9	1890	7.83865	3.2734
YBR111C	3.8243	0.5574	24	4403	8.47462	32.4096	194
YBR112C	1.0913	0.0719	21	6596	4.2715	4.6616	13
YBR113W	0.5709	0.1401	17		22.065	12.5967
YBR114W	0.2491	0.0082	19	358	1.73971	0.4333	33
YBR115C	1.9682	0.0591	18	5184	3.08046	6.0628	117
YBR116C	0.1005	0.6261	113		9.19792	0.9243
YBR117C	0.0668	0.0374	59	149	1.82922	0.1223
YBR118W	195.191	0.0957	45	279292	8.36441	1632.65	30
YBR119W	0.5577	0.0742	22	2950	6.01171	3.3528
YBR120C	0.5291	0.1368	23	2130	7.04022	3.7249	935
YBR121C	7.878	0.0776	27	51950	7.86206	61.9373	44
YBR122C	1.0897	0.6709	16		3.52047	3.8363	28
YBR123C	0.8073	0.0345	13	15800	3.36867	2.7194	22
YBR124W	0.0818	0.2047			7.27204	0.5952
YBR125C	0.9268	0.0472		149	5.24503	4.861	62
YBR126C	3.0824	0.2129	103	6919	9.99571	30.8112
YBR127C	4.3433	0.1842	38	82344	9.80024	42.5649	29
YBR128C	0.0659	0.05	57		5.93348	0.3911
YBR129C	0.8163	0.1699	26	1560	3.61311	2.9494	9
YBR130C	0.7374	0.0492	14	772	3.61525	2.6658	70
YBR131W	0.2769	0.0158	21	2870	2.98186	0.8256	30
YBR132C	0.2086	0.0254	39		3.41287	0.7118	89
YBR133C	0.9395	0.0307	8	1180	2.56039	2.4055	14
YBR134W	0.094	0.1256	23		20.366	1.9153
YBR135W	1.6747	0.1159	17	8780	11.4039	19.0984	52
YBR136W	0.2831	0.0143		2939	1.36143	0.3854
YBR137W	1.2201	0.1531	34	1200	8.11897	9.906	16
YBR138C	0.0335			195	3.6461	0.1222	5
YBR139W	0.878	0.078	64	977	13.2439	11.6287	18
YBR140C	0.6787	0.0268	38	533	1.0115	0.6865
YBR141C	0.6963	0.09		623	6.96393	4.8487	13
YBR142W	2.6125	0.0179		3059	5.18504	13.5458	127
YBR143C	6.8664	0.0715	10	21345	6.5927	45.2681	62
YBR145W	0.8193	0.0585	50	8655	9.41553	7.7145
YBR146W	2.2556	0.1246		4181	3.453	7.7885
YBR147W	0.0798	0.0222			5.04138	0.4025
YBR148W	0.1065	0.0102	34		5.21413	0.5554	18
YBR149W	2.5021	0.2197	22	21668	7.76326	19.4246	96
YBR150C	0.2043	0.0513		1756	1.10401	0.2256	73
YBR151W	2.3369	0.1692	12	1267	3.84722	8.9906	55
YBR152W	0.0914	0.0421		2510	2.36855	0.2165	45
YBR153W	0.925	0.2311	7		5.94179	5.4962
YBR154C	4.2673	0.1494	4	2939	7.40267	31.5896
YBR155W	1.2805	0.0134	7	672	5.72169	7.3265	33
YBR156C	0.3373	0.0123	39	319	3.03819	1.0248	13
YBR157C	0.5349	0.2993			1.92013	1.0272
YBR158W	5.146	0.0625	4	2020	1.55055	7.9791	17
YBR159W	5.0048	0.0724	17	41900	6.71864	33.6257	988
YBR160W	2.1038	0.0818	16	3602	7.75715	16.3192
YBR161W	0.2606	0.036	23	195	7.59248	1.9787
YBR162C	7.4647	0.1554	35	12300	7.78479	58.1107	67
YBR162W-A	4.2428	0.5798	14	846	24.2397	102.844	4
YBR163W	0.763	0.0213	15	1420	0.957377	0.7305	27
YBR164C	2.3313	0.0634	14	5190	6.81571	15.8897
YBR165W	0.8761	0.0529	30		2.889	2.5311
YBR166C	1.2165	0.0245	42	2180	6.63652	8.0731	79
YBR167C	0.3919	0.0889	71		4.29357	1.6828	66
YBR168W	0.0345				1.79797	0.0621	49
YBR169C	0.4696	0.0752		11847	5.41103	2.541	5252
YBR170C	0.6763	0.0623	42	1050	6.66634	4.5081	29
YBR171W	3.3615	0.1738	13	7820	7.91371	26.6018
YBR172C	1.3486	0.0688	3	981	0.943659	1.2727	19
YBR173C	1.7773	1.7311	21	2740	8.17132	14.5227	17
YBR175W	0.6628	0.1094	59		4.24393	2.8127	1181
YBR176W	0.3552	0.0481		1420	6.77164	2.4056	118
YBR177C	1.3787	0.0159	31	5505	10.5029	14.4803
YBR178W	0.0719	0.5022	34		24.7665	1.7811
YBR179C	0.2373	0.0108	26	772	5.82916	1.3835	24
YBR180W	0.2162	0.0132			3.55854	0.7692
YBR181C	65.2219	0.1761	24	29669	7.00216	456.695
YBR182C	0.1179	0.0315			3.17648	0.3746
YBR183W	0.5214	0.1228	71		5.01341	2.6139
YBR184W	0.1114				2.07052	0.2306
YBR185C	1.0241	0.1075	23	2720	4.73117	4.8451	187
YBR186W	0.094	0.007			1.25406	0.1179
YBR187W	3.2522	0.3361	14	2170	3.80539	12.3757
YBR188C	0.5559	0.1886	16	1430	6.81144	3.7863
YBR189W	17.9915	0.3493	18	39505	9.74259	175.284	29
YBR190W	0.1879	0.2545	73		5.6537	1.0625
YBR191W	226.995	0.329	23	4088	8.28318	1880.24
YBR192W	0.8649	0.0855	21		2.79721	2.4193
YBR193C	0.2451		15	735	4.82267	1.1818
YBR194W	0.458	0.9274	32		5.69067	2.6063	152
YBR195C	0.6965	0.025	9	149	1.87318	1.3046	31
YBR196C	14.1316	0.4267	59	81213	9.58425	135.441	540
YBR197C	0.2735	0.3146	21	1360	2.51887	0.689	93
YBR198C	1.7356		13	10374	5.48594	9.5213	21
YBR199W	1.827	0.0988	19	5240	9.46281	17.2885	12
YBR200W	0.722		4	3512	4.32844	3.1253	19
YBR201W	0.8566	0.2289	31	238	3.77206	3.2313	3
YBR202W	0.7049	0.064		166	3.56283	2.5113
YBR203W	0.2701	0.0113			1.65599	0.4473
YBR204C	0.5663	0.0285	29		4.69747	2.6603
YBR205W	1.4436		14	2442	9.94561	14.3577	17
YBR206W	3.2172	0.769	29		26.548	85.4106
YBR207W	3.308	0.1771	17	486	8.08055	26.7308	60
YBR208C	0.9612	0.0235		1815	2.41351	2.3199	45
YBR210W	1.4717	0.0831	24		3.26313	4.8024
YBR211C	0.5639	0.0472	25	1630	4.23833	2.3899	68
YBR212W	0.8307	0.0402	56	2239	5.35536	4.4486	28
YBR213W	0.5369	0.1395			2.9854	1.6027
YBR214W	0.596	0.1468	67	5373	4.98469	2.9707	54
YBR215W	0.3843	0.0114	7	238	3.54615	1.3628	16
YBR216C	0.3533	0.0281	43	1797	4.27254	1.5095	23
YBR217W	0.3819	0.1223	28		2.53977	0.9699
YBR218C	2.4249		33	140973	3.71791	9.0157	40
YBR219C	0.0333	0.1192	26		11.8007	0.3928
YBR220C	0.8888	0.061	12		3.47527	3.0888
YBR221C	4.9135	0.102	25	14196	6.8571	33.6921	72
YBR222C	0.8141		26	6475	7.93933	6.4638	27
YBR223C	0.1145	0.0559	34	2130	3.0694	0.3515
YBR224W	0.1062	0.0845			14.9504	1.5871
YBR225W	0.39	0.0144	26	623	1.75205	0.6833	9
YBR226C	0.2938				4.25455	1.2498
YBR227C	0.3864		13	8019	6.67995	2.5813	83
YBR228W	0.1711	0.0495			4.04885	0.6929
YBR229C	0.5441	0.0149	19	238	5.48305	2.9831	27
YBR230C	1.7563	0.3848	37	3844	9.0519	15.8981
YBR231C	0.7016	0.1648	15	1680	6.95558	4.88	22
YBR232C	0.1974	0.03	32		24.2068	4.778
YBR233W	0.2466	0.0166		1590	5.89463	1.4536	36
YBR233W-A		0.124		468			228
YBR234C	1.7111	0.1978	35	2939	8.00686	13.7008	66
YBR235W	0.6774	0.08	10		2.84061	1.9241	31
YBR236C	1.0562	0.0582			5.55112	5.8631
YBR237W	0.3335	0.0137	14	358	2.16025	0.7205
YBR238C	0.5595	0.051	26	2080	2.64908	1.482	19
YBR239C	0.2366	0.0183	11	86	1.79046	0.4237	16
YBR240C	0.1005				2.47357	0.2486
YBR241C	1.2351	0.0452	26		8.16238	10.0812	86
YBR242W	1.7415	0.1121	16	3934	6.3791	11.1091	33
YBR243C	0.9547	0.0299	12	4181	8.72203	8.3266
YBR244W	1.2472	0.2306	12	1272	10.1325	12.6369	168
YBR245C	0.655	0.0192		4405	5.2852	3.4616	37
YBR246W	1.3453	0.0273	15	2789	4.10066	5.5168	83
YBR247C	1.3914	0.042	10	11067	6.61467	9.2038	35
YBR248C	1.6033	0.0917	11	10639	8.57093	13.7416	56
YBR249C	8.5193	0.0893	29	18565	8.34546	71.0973	71
YBR250W	0.1333	0.0094			3.71213	0.495
YBR251W	0.4998	0.1087	14	6680	7.88583	3.9415	201
YBR252W	4.6189	1.9503	15	2437	10.3236	47.6834
YBR253W	0.621	0.4077	24	2180	3.5358	2.1958	176
YBR254C	1.731	0.2593		1200	5.87446	10.1688
YBR255C-A		0.3012
YBR255W	0.4024	0.0123	18	396	1.96051	0.7888	3
YBR256C	1.5762	0.215	22	7300	8.27635	13.0448	280
YBR257W	0.6698	0.0303	12		4.44947	2.9801
YBR258C	0.3869	0.0601	14	1520	7.72994	2.9909	45
YBR259W	0.1274		14		1.92703	0.2455	15
YBR260C	0.6795	0.0377	10	2219	4.2682	2.9002	45
YBR261C	2.4722	0.3117	15	1797	8.21026	20.2975
YBR262C	2.6357	1.6946	13	2550	6.85659	18.072
YBR263W	3.9828	0.1024	33	14265	8.34223	33.2252	43
YBR264C	1.3518	0.2933	16	1360	7.93428	10.7256	57
YBR265W	2.0081	0.294	9	7700	6.17089	12.3916	206
YBR266C	0.094	0.2223	4	339	10.3316	0.9716	11
YBR267W	1.2808	0.2058	10	830	7.62598	9.7673	116
YBR268W	2.7209	0.8424	15	1100	9.4228	25.6388
YBR269C	0.9955	1.1849	17		6.11379	6.0863
YBR270C	0.3166	0.021	23		1.4118	0.447
YBR271W	0.7473	0.0202	12	217	6.10542	4.5625	80
YBR272C	0.3459	0.0229	19	468	6.03908	2.0887	15
YBR273C	1.0766	0.0728	21	1362	7.15592	7.7039	47
YBR274W	0.9154	0.0616	16	2530	2.69704	2.4688	30
YBR275C	0.386	0.0051			1.93146	0.7455
YBR276C	1.734		9		1.54032	2.6709
YBR278W	0.5439	0.1449	6	784	5.9273	3.2238	1162
YBR279W	1.3645	0.081	10	1258	6.25411	8.5335	117
YBR280C	0.4136	0.0512			3.25285	1.3454
YBR281C	0.6645	0.0198	11	1940	4.33855	2.8831	56
YBR282W	2.1141	0.0879		1392	7.86667	16.6307	132
YBR283C	5.6366	0.0918	14	704	7.82899	44.1287
YBR284W	0.0894	0.0083	42		3.23404	0.2891
YBR285W	0.1439	0.0316			5.38034	0.7741
YBR286W	9.3168	0.2838	26	7109	12.4626	116.112	9
YBR287W	1.4592	0.222	31	6440	6.42289	9.372	29
YBR288C	0.9638	0.0283	11	3174	7.90132	7.6156	79
YBR289W	0.4744	0.0146	32	1578	3.78463	1.7953	3
YBR290W	1.0516	0.1412		3070	6.20041	6.5205	48
YBR291C	0.7035	0.0868	5	6662	4.05188	2.8506
YBR293W	0.7861	0.0195			1.3553	1.0653
YBR294W	0.094	0.0118	6		0.982399	0.0924
YBR295W	0.3967	0.0457	29		0.77501	0.3074
YBR296C	0.3263	0.0427	21	2939	5.86108	1.9123
YBR297W	0.1673	0.0091	28		2.58664	0.4327
YBR298C	0.2372	0.0198	18		4.20034	0.9964
YBR299W	0.1691	0.0038	49	4030	4.51578	0.7635	42
YBR301W	1.4045	0.0656			9.13587	12.8311
YBR302C	1.7951		13		5.04	9.0475	8
YCL001W	0.5825		26	2840	5.14364	2.9964
YCL001W-A	0.1418	0.0269
YCL002C	0.9628	0.1019	15		1.13335	1.0912
YCL003W	0.0798	0.064
YCL004W	0.0892	0.0509	35		1.14383	0.102
YCL005W	0.577	0.1331	9	149	2.41926	1.3958	42
YCL006C	0.1855
YCL008C	0.2446	0.1524	26	1360	4.25542	1.0407	46
YCL009C	3.7939	0.2736	41	14848	5.73287	21.7497	105
YCL010C	0.6167	0.2439	19	1750	1.84257	1.1363	42
YCL011C	6.7235	0.1415	17	2609	5.14988	34.6252	61
YCL012W	0.2717		21
YCL013W	0.1785
YCL014W	0.0774	0.008	16		2.54824	0.1971	8
YCL016C	0.3332	0.0779	9	1660	8.03651	2.6781	63
YCL017C	2.6586	0.0874	12	2342	6.68957	17.7846
YCL018W	3.0337	0.1623	68	4181	2.49425	7.5668
YCL019W	11.375				1.30909	14.8909
YCL020W	1.0689	0.0184
YCL021W	0.1378
YCL021W-A		0.1201
YCL022C	0.1105	0.0571	8		17.2673	1.9084
YCL023C	0.0945	0.3078	18		18.9187	1.788
YCL024W	0.1716	0.0291	7	538	2.04184	0.3505	22
YCL025C	2.0448	0.0862	3	21100	3.64397	7.4513	19
YCL026C	0.0562
YCL026C-A	0.2104	0.0717			7.54789	1.5882
YCL027C-A		0.1261
YCL027W	0.5317	0.0156			2.89487	1.5392
YCL028W	2.1558	0.0664	31	2660	7.94956	17.1376	51
YCL029C	0.7402	0.1067	14	417	5.44617	4.0312	77
YCL030C	3.5278	0.1735	5	3668	6.75568	23.8323
YCL031C	2.6429	0.1566	7	2610	3.61009	9.541	101
YCL032W	0.463	0.0456	6	1670	5.10409	2.3631	39
YCL033C	2.1343	0.4881	27	666	10.0043	21.3519
YCL034W	1.9437	0.302	17		8.58068	16.6786
YCL035C	5.3783	0.3164	56	5224	8.80311	47.346
YCL036W	3.706	0.0799			2.53435	9.3923
YCL037C	1.2819	0.1169	17	9630	4.43643	5.6868
YCL038C	0.493	0.0136	28		6.00534	2.9605
YCL039W	0.4196	0.0312		1200	2.86364	1.2017	23
YCL040W	4.9251	0.8175	60	21846	11.2075	55.1979	142
YCL041C	0.1105		27		34.3348	3.7947
YCL042W	0.4426		82		46.7268	20.6806
YCL043C	8.7253	0.3621	21	66171	12.3982	108.178	8
YCL044C	0.4371	0.042	25	3410	5.23746	2.2893	99
YCL045C	1.2082		16	2889	9.07877	10.9688	48
YCL046W	0.0804	2.5659	22		33.7589	2.7151
YCL047C	0.5698	0.0862	24	830	7.01076	3.9945	210
YCL048W	0.0936	0.0171	57		5.0263	0.4704
YCL049C	0.6628	0.2084	10	656	4.53494	3.0058	19
YCL050C	4.3568	0.1815	35	14149	11.8549	51.6492	122
YCL051W	0.1672	0.0761	18		1.97257	0.3297
YCL052C	0.9518	0.066	20	4930	3.05867	2.9113
YCL053C	0.2937
YCL054W	1.6747	0.0168	6	533	4.63111	7.7559
YCL055W	0.4871	0.1017		1690	2.06238	1.0046	17
YCL056C	1.6957	0.0593	23		20.9886	35.5895	37
YCL057C-A	4.9929
YCL057W	0.9298	0.0574	24	7024	6.40894	5.9593	63
YCL058C	0.2295	0.082	12		8.59002	1.9714
YCL059C	1.1172	0.0203	15	3639	6.68245	7.4656	191
YCL060C	0.1934
YCL061C	0.213	0.0179		721	2.3076	0.4916	98
YCL062W	0.6285
YCL063W	0.316	0.0706	17		5.96205	1.8843	31
YCL064C	3.7325	0.2468	20	36600	7.98415	29.8009	70
YCL065W	0.0707	0.1556			26.4942	1.8733
YCL066W	0.1066	0.0752	10		8.9537	0.9547
YCL067C	2.7572	0.0361	7	533	3.21082	8.853
YCL068C	0.1795	0.0595	12		4.43322	0.7959
YCL069W	0.0935	0.0067			3.69754	0.3456
YCL073C	0.5212	0.0091			2.00801	1.0465
YCL074W	0.0671	0.0051			4.59636	0.3083
YCL075W	0.1136	0.1483	119	2939
YCL076W	0.094	0.0056			15.0691	1.4172
YCR002C	3.2116	0.0988	17	9619	8.39315	26.9558
YCR003W	1.3945	0.45	20	1690	5.38616	7.5111	225
YCR004C	4.5024	0.2454	29	8639	6.30921	28.4068
YCR005C	2.092	0.2751	42	6355	6.01266	12.5782	30
YCR006C	0.0363	0.6573	43		5.99516	0.2174
YCR007C	0.08	0.0555	35		5.97073	0.4775
YCR008W	1.1387	0.0505	26	1030	1.53335	1.746	12
YCR009C	2.2754	0.3039		3962	8.31467	18.9193	50
YCR010C	0.202	0.0212		533	6.3925	1.2911
YCR011C	1.5254	0.0467	52	2738	4.91077	7.4908
YCR012W	228.46	1.0106	70	326347	7.50776	1715.22	199
YCR014C	0.2511	0.0093	29		3.41829	0.8582
YCR015C	0.1816	0.0626			5.94896	1.0802
YCR016W	1.1407	0.0229	19	1850	6.32153	7.2112	68
YCR017C	1.9544	0.0257		4181	4.83636	9.4524	689
YCR018C	0.8776			2100	2.12364	1.8636	2
YCR018C-A	0.094
YCR019W	0.3527	0.0347	17		4.13585	1.4587
YCR020C	0.2977	0.0276		195	5.68781	1.693	65
YCR020C-A	1.025	0.6846		2140	1.59519	1.6351
YCR020W-B	0.368	0.2606		3550			30
YCR021C	0.3828	0.3607		4638	4.26171	1.6314
YCR023C	1.3634	0.0411	23		2.12284	2.8942	48
YCR024C	0.18	0.0498	33	784	3.00691	0.5413	27
YCR024C-A	14.0711	0.8191	20	124000	18.6275	262.109
YCR026C	0.7811	0.0416	18	3420	3.89745	3.0443	11
YCR027C	0.2661	0.2095	11	1600	2.53705	0.6752	34
YCR028C	0.5321	0.0209	29		3.05684	1.6264
YCR028C-A	3.5933		29	3060	10.5891	38.0502
YCR029C	0.5341
YCR029C-A	6.006
YCR030C	0.291	0.1045	25	4280	7.03035	2.0461
YCR031C	62.8208	0.7123	35	26350	6.85242	430.474	40
YCR032W	0.2689				1.41766	0.3812
YCR033W	0.8187	0.0289	20	396	1.35787	1.1117
YCR034W	4.5834	0.067	11	3224	8.01838	36.7514
YCR035C	2.7631	0.0733	17	3180	6.11029	16.8832	98
YCR036W	0.8535	0.1369	18	1628	4.68256	3.9966	61
YCR037C	1.4435	0.0267	12	504	0.42583	0.6147	10
YCR038C	0.0488	0.0133	31	2110	2.80558	0.1369	122
YCR039C	2.9764	0.0497	10		3.74698	11.1524	107
YCR040W	0.1023	0.0208	8		10.8603	1.1109
YCR041W	0.1087	0.1156	31		21.8921	2.379
YCR042C	0.7295	0.0262		1160	1.84256	1.3441	136
YCR043C	1.3045	0.0819		4240	3.17343	4.1399	27
YCR044C	1.1788	0.1029	13	3050	7.59297	8.9504
YCR045C	0.1016	0.1017			1.55212	0.1577
YCR046C	1.3293	1.2595	5	4150	5.33754	7.095	234
YCR047C	2.3191	0.0975	10	1620	9.21908	21.3795	44
YCR048W	1.4955	0.0744		2939	4.15224	6.2097	36
YCR049C	0.094	0.4755	12		14.8106	1.3929
YCR050C	0.0984	1.1839	12		19.1622	1.8865
YCR051W	4.0949	0.1057	9	659	7.93473	32.4919
YCR052W	0.8761	0.1149	11	2704	6.31705	5.5341	34
YCR053W	8.2807	0.1373	16	23697	6.86208	56.823	148
YCR054C	0.2717		12	8970	4.6223	1.2557	87
YCR055C	1.9048
YCR056W	0.1236
YCR057C	0.9414	0.0417	6	16700	3.75164	3.5318
YCR058C	0.2654
YCR059C	1.5698	0.4979	12	3030	4.89716	7.6875	42
YCR060W	1.441	1.0268	14	1660	6.67481	9.6181	47
YCR061W	0.332	0.0335	15		10.3579	3.4392
YCR062W	0.3953		31
YCR063W	0.0658	1.3059	34	3040	1.14344	0.0752	26
YCR064C	0.0757	0.533	15		6.28052	0.4756
YCR065W	0.6758	0.0707	5	358	1.37174	0.9271	15
YCR066W	0.2599	0.0229	17	206	2.91225	0.7569	22
YCR067C	1.4647	0.1143			2.06382	3.0228	62
YCR068W	0.1536	0.067	11	3060	1.74595	0.2682	12
YCR068W-A	0.1438
YCR069W	1.1131	0.1532	15		9.03803	10.0606	41
YCR070W	1.1738
YCR071C	0.7867	0.4591	16	1710	7.44485	5.8566	190
YCR072C	1.6799	0.075	9	533	4.83114	8.1156
YCR073C	0.4026		11	57	1.33392	0.537
YCR073W	1.9839
YCR073W-A	2.9138	0.2272	19	1160	7.6599	22.3191	45
YCR074C	0.0719
YCR075C	0.588	0.2076	52		4.21881	2.4805	7
YCR076C	1.0845	0.1753	24	358	6.04346	6.5542
YCR077C	2.0503	0.0996	14	1066	6.06664	12.4383	15
YCR079W	1.0555	0.2204		432	2.34064	2.4705	67
YCR080W	0.179
YCR081W	0.2793	0.0063	15	1730	0.925358	0.2585	41
YCR082W	2.9168	0.4285	17	981	7.53261	21.9714	21
YCR083W	1.1437	0.5724		1010	6.24	7.1364	175
YCR084C	1.9588	0.0706	12	5010	4.36978	8.5596	27
YCR085W	0.1594	0.1271			6.08411	0.9696
YCR086W	0.4046	0.0942	17	2429	6.05299	2.4489
YCR087C-A	1.9718			3430			117
YCR088W	1.0063	0.1057	39	4795	9.32514	9.3837	18
YCR089W	0.3247	0.0147			1.99335	0.6472
YCR090C	1.4686	0.2241	11	3970	6.9678	10.2328	8
YCR091W	0.0512	0.0162	51		3.88598	0.1991
YCR092C	0.2521		8	736	2.26262	0.5704	21
YCR093W	0.5592			11111	1.82399	1.0199	53
YCR094W	0.3097	0.0179	9	589	3.68761	1.1421	47
YCR095C	0.492	0.0284	14	5370	4.69647	2.3108	104
YCR096C	2.5836	0.1009	7		2.89043	7.4676
YCR097W	0.3378		23		7.46909	2.523
YCR097W-B	0.0885
YCR098C	0.119	0.0004	18		4.31191	0.5133
YCR099C	0.037	0.134	14		0.67372	0.0249
YCR100C	0.1147	0.0742	18	2939	1.11761	0.1282
YCR101C	0.0758	0.1209	18		1.84884	0.1402
YCR102C	0.6417	0.0277			1.10583	0.7097
YCR102W-A	0.1022	0.0889
YCR103C	0.068
YCR104W	3.5889	0.0286	14		5.84995	20.9947
YCR105W	0.2891	0.02		2870	2.81531	0.8139
YCR106W	0.1381	0.0124			0.704451	0.0973
YCR107W	0.1957	0.0205	19		0.990842	0.1939
YDL001W	0.5024	0.0332	13	952	5.09776	2.561	2
YDL002C	0.9261	0.0492	24	1760	5.16352	4.7821	54
YDL003W	1.2012	0.0191	10	1040	4.24874	5.1035
YDL004W	4.7212	0.5335	17	4181	4.67548	22.0736
YDL005C	0.9891	0.0126	12	10800	4.60915	4.5589	38
YDL006W	0.5653	0.0315	28	1520	3.69866	2.0909
YDL007W	3.8456	0.0817	12	6662	10.4945	40.3572	17
YDL008W	1.9927	0.8059	62	377	5.41589	10.7922	11
YDL010W	0.818	0.1831	22	1640	5.91261	4.8363	2
YDL012C	4.555	0.6499		1392	8.25215	37.5884	320
YDL013W	0.3689	0.0321			3.35988	1.2393	17
YDL014W	12.994	0.1882	7	22132	7.77636	101.046
YDL015C	4.684	0.0979	27	15753	6.5909	30.8721	59
YDL016C	0.0774	0.2919	31		26.9886	2.0901
YDL017W	0.3181		6	1600	4.60503	1.4646	35
YDL018C	0.5446	0.0629	16	3190	5.21422	2.8399
YDL019C	0.8172	0.0315		2004	4.15466	3.3953	15
YDL020C	0.7205	0.1864	36		1.78911	1.2891	3
YDL021W	0.122	0.0419		2479	5.2766	0.644	47
YDL022W	5.9447	0.7888	99	2972	11.0301	65.5708	250
YDL024C	0.1611	0.01	70		3.14154	0.5063
YDL025C	0.2368	0.0415		861	2.43228	0.5759	32
YDL026W	0.0833	0.5147			18.6689	1.5552
YDL027C	0.1354	0.0763	77	450	2.58371	0.3499	22
YDL028C	0.2541	0.0166			1.72008	0.4371	3
YDL029W	4.3144	0.1774	39	7817	7.93948	34.2543
YDL030W	0.2708			3920	2.69503	0.7297	21
YDL031W	2.084	0.0237	10	4181	5.00931	10.4393
YDL033C	0.5406	0.3318	12	1510	2.03812	1.1018	44
YDL035C	0.4894	0.0126			2.98316	1.4599	31
YDL036C	0.6813	0.043	15	639	3.59408	2.4487	129
YDL037C	0.5783	0.2085	51		1.1	0.6361
YDL038C	2.2179	0.0298	41		0.167273	0.371
YDL039C	3.4643	0.1889	132		0.950124	3.2915
YDL040C	1.8534	0.0355	14	10529	6.10805	11.3207	65
YDL042C	1.1923	0.0145	12	3144	3.51433	4.1902	21
YDL043C	0.3812	0.0239		3460	5.77138	2.2	108
YDL044C	0.3662	0.0258	17	2499	3.23884	1.1859
YDL045C	0.5838	0.0793	30		4.64457	2.7116	1197
YDL045W-A	1.3069	1.0307	29	259	7.65818	10.0083
YDL046W	3.7406	0.4922	20	1687	4.46403	16.6983	6
YDL047W	1.0836	0.3282	12	3970	3.82137	4.1409	34
YDL048C	1.1084	0.002	24	1781	1.36	1.5074	2
YDL049C	0.094	0.09			5.63192	0.5297
YDL050C	0.5306	0.1565	17		16.831	8.9302
YDL051W	4.6969	0.1103	14	4181	5.4869	25.7715
YDL052C	2.1876	0.1259	14	8461	7.04779	15.418	138
YDL053C	2.2002	0.247	24	1047	4.39597	9.672	44
YDL054C	0.4628	0.034	15		8.82511	4.0839
YDL055C	9.9113	0.4882	12	96727	6.9132	68.5187
YDL056W	0.5781	0.0167	10	521	1.76708	1.0215	20
YDL057W	0.2635	0.0801	63		8.63418	2.2753
YDL058W	0.7497	0.0159	29	3209	1.38288	1.0367	66
YDL059C	0.2191	0.0366		468	4.02438	0.8817	23
YDL060W	3.1438	0.0211	9	3264	5.87274	18.4627	27
YDL061C	29.3357	2.1778	20	9943	3.73896	109.685
YDL063C	0.9008	0.0215		2600	3.4415	3.1	35
YDL064W	2.9184	0.3037	15	2600	6.39487	18.6627	86
YDL065C	0.7653	0.0703	14	4014	6.73746	5.156	56
YDL066W	2.864	0.0819	33	7698	10.8407	31.0472
YDL067C	4.0159	6.9193		35500	7.12924	28.63
YDL068W	0.0959	0.1065			5.48122	0.5255
YDL069C	0.2895	0.0425	20	556	3.58071	1.0364	120
YDL070W	0.5056	0.2879	5	2930	2.96916	1.5011	9
YDL071C	0.1114	0.3518	16		8.7534	0.9751
YDL072C	6.2398	1.1588	24	2889	8.34094	52.046
YDL073W	0.3856	0.0067	16		1.86356	0.7186
YDL074C	1.1548	0.0345	7	2980	1.76796	2.0416	61
YDL075W	86.1876	0.3054	24	9303	6.3538	547.619
YDL076C	1.0236	0.0769	19	1797	3.24783	3.3243
YDL077C	0.2807		31	319	4.40938	1.2377
YDL078C	2.9307	0.2121	23	8040	6.74194	19.7586	64
YDL079C	0.0894	0.0393	29		2.79715	0.2501
YDL080C	0.7307	0.0386	25	6485	1.79764	1.3136	33
YDL081C	61.9505	2.7494	18	9478	8.95751	554.922
YDL082W	25.8925	0.4134	18	72160	7.44898	192.873	30
YDL083C	49.7911	0.7012	24	18073	5.30038	263.912
YDL084W	5.5786	0.0943	37	29803	6.37495	35.5635	17
YDL085C-A	2.0389	0.3346		876			73
YDL085W	0.1105	0.0269	32		9.6788	1.0698	48
YDL086W	1.848	0.4655	19	4181	8.00877	14.8
YDL087C	0.2923	0.2755		2270	1.80315	0.527
YDL088C	0.8597	0.0536	22	2740	2.10941	1.8135	32
YDL089W	0.2941	0.0193	23	606	2.31913	0.6821	27
YDL090C	0.5301	0.0291	10	3910	4.09072	2.1686	65
YDL091C	0.2636	0.0259		233	4.08275	1.0762	7
YDL092W	1.5815	0.4563	12	4267	5.04383	7.9767
YDL093W	0.8639	0.0142	35	4181	5.19338	4.4863
YDL095W	4.0254	0.0765	18	25242	9.21863	37.1088	171
YDL097C	2.4	0.1851	11	9869	6.86614	16.479	51
YDL098C	0.4827	0.1205	26	907	4.24532	2.0492	35
YDL099W	1.1979	0.0447	11	4654	5.94064	7.1161	63
YDL100C	4.9526	0.2125	36	11981	8.66706	42.9246	19
YDL101C	0.5116	0.0285		3480	5.37426	2.7493	102
YDL102W	0.6341	0.038	41	4181	6.91489	4.3849
YDL103C	1.2107	0.0538	21	4830	9.36409	11.3369	60
YDL104C	0.2172	0.0414		1400	4.29746	0.9335	130
YDL105W	0.3051	0.0476		2939	4.60711	1.4058	25
YDL106C	0.2459	0.0202	42	6420	5.54074	1.3624	48
YDL107W	0.1862	0.0737		736	2.40699	0.4483
YDL108W	0.5634	0.1082	27	4400	6.02832	3.3966	336
YDL109C	0.4767	0.0191	18	195	1.90684	0.909	15
YDL110C	0.8069	0.7758	45	3099	6.00616	4.8463	19
YDL111C	2.2159	0.1165	6	5024	5.16157	11.4376
YDL112W	3.1021	0.0124	17	861	3.09532	9.602	18
YDL113C	0.1618	0.0313	26	446	3.04244	0.4922	55
YDL114W	0.0623		32		5.13351	0.32
YDL115C	0.4395	0.0837	32	1080	6.01119	2.6419	40
YDL116W	1.1786	0.029	17	8580	4.02117	4.7392	230
YDL117W	1.0954	0.025	19	377	2.81815	3.087	41
YDL118W	0.0755	0.1068			7.79557	0.5888
YDL119C	0.1196	0.0611	23	1550	3.79358	0.4538	429
YDL120W	0.2249	0.1106	12	1560	4.412	0.9923
YDL121C	1.7453	0.2188		1897	6.57951	11.483
YDL122W	2.9912	0.0212	15	5223	4.4711	13.3738	38
YDL123W	0.7959	0.7929		6780	3.23611	2.5755	63
YDL124W	4.825	0.3798		5214	8.62174	41.5999	55
YDL125C	8.4083	1.3438	31	5274	7.96038	66.9332	267
YDL126C	8.6527	0.189	38	46409	7.5526	65.3502	34
YDL127W	0.4328	0.0845	13		3.26895	1.4148
YDL128W	3.0636	0.0838	10	7770	10.6099	32.5049	35
YDL129W	0.3722	0.2258		450	2.34706	0.8737
YDL130W	252.345	1.2516	31	14855	8.34434	2105.65	395
YDL130W-A	2.9933	0.6894
YDL131W	3.2666	0.0533	6	16774	10.4545	34.1505	450
YDL132W	1.6696	0.0263	58	927	6.18665	10.3294
YDL133C-A				4910
YDL133W	0.9785		28		2.05027	2.0062
YDL134C	1.221	0.1474	16	5620	3.84439	4.6938	45
YDL135C	2.3838	0.1453	32	2879	6.143	14.6438
YDL136W	68.173	0.4513	23	14201	5.52201	376.452	142
YDL137W	8.1774	0.7067	21	15069	6.88326	56.2871	113
YDL138W	0.446		17		1.16369	0.5189	3
YDL139C	0.2807	0.0195	17	556	5.00544	1.4051	28
YDL140C	5.6222	0.0516	33	5947	2.26293	12.7227	22
YDL141W	0.6299	0.0276	39	3075	3.57011	2.2488	23
YDL142C	0.4208	0.0744	28	876	4.51157	1.8985
YDL143W	2.6919	0.1011	20	5334	8.71229	23.4523	125
YDL144C	1.7555	0.199	12	5170	4.81333	8.4497	145
YDL145C	2.9853	0.113	35	11553	4.36941	13.0442	92
YDL146W	0.1324	0.0298	37	329	2.14542	0.2841	3
YDL147W	3.4083	0.1427	16	3593	6.54149	22.2956	87
YDL148C	1.3062	0.004	10	4181	5.1037	6.6667
YDL149W	0.0848	0.0185	37		1.91019	0.162	2
YDL150W	0.8144	0.033		1968	5.51891	4.4946	31
YDL152W	0.0956	0.0623	23		29.4028	2.8118
YDL153C	4.9162	0.0104	10		5.57134	27.3899
YDL154W	0.1421	0.0072	28		3.73293	0.5306
YDL155W	0.8328	0.0446	12	892	2.91183	2.4249	20
YDL156W	0.4147	0.0457		3810	1.599	0.6631	113
YDL157C	3.9313	0.3411	32	752	5.34006	20.9933	37
YDL158C	1.0784	0.0804	31		7.25036	7.8186
YDL159W	0.3068	0.0292	11	1805	3.07625	0.9438	14
YDL160C	1.3557		41	24781	5.6497	7.6591	176
YDL161W	1.2938	0.0376		533	5.25577	6.7998	39
YDL162C	0.1066	0.0379	57		8.66187	0.9236
YDL163W	0.094	0.2973	18		29.3796	2.763
YDL164C	0.9596	0.0211	22	149	5.26896	5.0562
YDL165W	2.2805	0.2341		2120	9.27181	21.1443
YDL166C	1.9154	0.0811	11	8350	8.87123	16.9919	16513
YDL167C	0.4985	0.0405	5	3570	2.47392	1.2334	20
YDL168W	2.2195	0.0958	53	4923	8.75413	19.4297	48
YDL169C	0.1105	0.0072			7.31597	0.8086
YDL170W	0.2663	0.0225	33	1200	2.44914	0.6523	22
YDL171C	4.2407	0.0765	32	13105	2.23675	9.4855	61
YDL172C	0.4903	0.2174			10.1629	4.9828
YDL173W	2.3602	0.3132	14	1140	5.8568	13.823	72
YDL174C	2.3113	0.122	26	6869	6.66963	15.4152	61
YDL175C	0.366	0.08	40	1800	4.88402	1.7877	30
YDL176W	0.1292	0.0187		339	1.5492	0.2002	3
YDL177C	0.6133	0.0625	45	907	4.01407	2.462	110
YDL178W	0.8606	0.0583	6	8674	7.789	6.7029	38
YDL179W	0.4764	0.0731	23		3.11896	1.4857
YDL180W	0.5703	0.0213	33		2.78472	1.5881
YDL181W	0.8858	1.3941	26	2581	5.5734	4.9372	44
YDL182W	7.6066	0.0577	7	26798	8.48253	64.523	186
YDL183C	0.132	0.0297			5.12029	0.6759
YDL184C	15.7345		23	11900	4.40909	69.3749	34
YDL184W-A	2.7634
YDL185W	8.3447	0.2936	47	110067	7.26905	60.6579	109
YDL186W	0.094	0.2339	52		3.75791	0.3534
YDL187C	0.094	0.4463			7.33777	0.6901
YDL188C	2.4853	0.1034	19	2322	4.64076	11.5337	61
YDL189W	0.9451		10	892	3.8882	3.6748	25
YDL190C	1.5247	0.0174		1567	5.5135	8.4064
YDL191W	97.5236	0.3719	26		4.28231	417.627
YDL192W	51.4343	0.7658	17	13603	7.59385	390.584
YDL193W	0.7955	0.0887	34	5138	7.33344	5.8338
YDL194W	0.453	0.0063	40		1.92717	0.8731
YDL195W	4.8564	0.0953	41	5894	5.11418	24.8367	26
YDL196W	0.094	0.0839	35		5.04302	0.4743
YDL197C	0.4675	0.071		1910	5.03509	2.3538	24
YDL198C	3.2655	0.1068	9	6662	6.87703	22.457
YDL199C	0.094	0.0095	41		2.73493	0.2572
YDL200C	0.9302	0.0205	41		5.62733	5.2348
YDL201W	1.8053	0.0409	7	2630	6.98365	12.6077	9287
YDL202W	0.8939	0.1272	10	6070	4.76557	4.2597
YDL203C	0.3183	0.038		99	2.81106	0.8948	24
YDL204W	0.1508	0.0308	68	4088	1.9264	0.2905	193
YDL205C	0.5067	0.058	21	7571	2.30885	1.1698
YDL206W	0.1704	0.0039			2.05199	0.3496
YDL207W	0.5531	0.0312	6	1040	2.675	1.4796	31
YDL208W	12.1123	0.1759	6	9478	8.92522	108.105
YDL209C	0.3287	0.1093		2650	5.54928	1.8239	75
YDL210W	0.4149	0.0119			1.18298	0.4908
YDL211C	0.1536	0.0428		3360	3.3133	0.509
YDL212W	5.4666	0.1211	14	6510	7.38572	40.3748	95
YDL213C	2.3239	0.0258	11	7054	8.32225	19.3401
YDL214C	0.1209				1.6097	0.1947
YDL215C	1.2252	0.0718	19	10429	0.66689	0.8171
YDL216C	0.1471	0.0375		533	3.70091	0.5445	24
YDL217C	0.6072	0.1867	12	2939	2.99712	1.8198
YDL218W	0.1105	0.0117	36		1.73609	0.1919
YDL219W	2.0178	0.0636	33	4610	4.74556	9.5757	466
YDL220C	0.4141	0.0144	44	319	1.93123	0.7998	42
YDL221W	0.0912	0.261			9.45164	0.8617
YDL222C	0.1184	0.0351	86	431	3.71547	0.4398	74
YDL223C	0.5117	0.0718		20537	1.29555	0.6629
YDL224C	0.785	0.0434	17	533	2.32985	1.8289
YDL225W	0.7948	0.0436	5	3077	7.55031	6.0006	76
YDL226C	1.9244	0.2648	14	7754	7.75698	14.9278	109
YDL227C	1.1952				4.1352	4.9423	2
YDL228C	0.4981		33
YDL229W	161.024	0.1163		153565	7.5	1207.68	149
YDL230W	0.8552	0.1303	18	2690	6.54953	5.6012	11
YDL231C	0.5654	0.0922	23		0.410758	0.2322
YDL232W	5.936	0.8439	21	2430	7.36192	43.7001
YDL233W	0.2683	0.0786	25	1010	4.8438	1.2997	45
YDL234C	0.482	0.0438	46	2460	4.52645	2.1817	77
YDL235C	1.477	0.171	26	3432	5.98072	8.8334	107
YDL236W	1.7132	0.1833	16	2980	9.09626	15.5833
YDL237W	1.2539	0.0867	23	533	7.68452	9.6355
YDL238C	0.0904	0.0545		279	0.900636	0.0814	172
YDL239C	0.094	0.0073	32		0.931536	0.0876
YDL240W	0.1719			468	0.943957	0.1622	62
YDL241W	0.5142	0.3222		1300	4.56853	2.349	13
YDL243C	0.2907	0.0642			2.48546	0.7226
YDL244W	0.4743	0.04	25		5.07524	2.4073
YDL245C	0.1076	0.0061			2.06131	0.2218
YDL246C	0.9667	0.0303		533	0.807791	0.7809
YDL247W	0.142	0.0096	33		0.750286	0.1065
YDL248W	0.0389		21		11.6361	0.4532
YDR001C	1.2772	0.0432		3757	5.06555	6.4695	30
YDR002W	11.7136	0.8951	32	7309	8.44339	98.9025
YDR003W	0.5328	0.6278	21	1230	4.55417	2.4264	78
YDR004W	0.3115	0.0533		238	2.10599	0.656	34
YDR005C	0.6924	0.1156		1720	3.23512	2.2399	31
YDR006C	0.8755	0.028	34	533	1.6942	1.4833
YDR007W	2.058	0.2516	21	1850	2.56044	5.2694	52
YDR008C	0.1881	0.2454			8.68667	1.6344
YDR009W	0.1514	0.027		721	5.99153	0.9073	18
YDR010C	0.0668	0.1193	96		3.09985	0.2072
YDR011W	4.1363		32	1300	2.45079	10.1372
YDR012W	72.1777	0.5576	8	100732	10.2	736.212
YDR013W	0.2184		22	1430	6.43408	1.4054	67
YDR014W	0.096	0.0091	23	721	1.27202	0.1221	15
YDR016C	0.9121	0.3359	50	799	8.93981	8.1539	80
YDR017C	1.0893	0.0842	22	1237	1.31626	1.4338	19
YDR018C	0.0878	0.0366	36		2.74223	0.2407
YDR019C	2.4673	0.1492		13595	4.52711	11.1696	95
YDR020C	0.2377	0.0963		4280	3.44166	0.8181	27
YDR021W	0.5623	0.018	33	2283	4.86706	2.7367	46
YDR022C	0.1316	0.116	29	486	4.8091	0.6329	165
YDR023W	8.0346	0.1196	33	18436	9.50171	76.3421
YDR025W	77.6821	0.3287	27	29780	6.49249	504.35	26
YDR026C	0.1551	0.0173		1685	2.53394	0.3931
YDR027C	0.8929	0.0096	36	2540	2.0103	1.7949	29
YDR028C	1.2347	0.0215	28	1547	3.2952	4.0685
YDR029W	0.1409	0.1298	51		29.2253	4.1165
YDR030C	0.2612		52		3.43278	0.8968
YDR031W	0.8052	0.2404	19		6.37625	5.1344
YDR032C	5.8552	0.3716	119	6364	12.0164	70.3584	40
YDR033W	25.9394	0.3236	32	96623	7.42537	192.609	208
YDR034C	0.3312	0.0269	23	450	1.76617	0.5849	48
YDR034W-B	2.1266	0.5664		861
YDR035W	5.251	0.1733	19	5954	7.20743	37.8461	61
YDR036C	1.0122	0.0411	26	3950	5.43411	5.5003	67
YDR037W	7.9382	0.2669	22	26227	8.47719	67.2939
YDR038C	2.2139		19	606	2.74759	6.083	43
YDR039C	4.5487	0.0901	27	639	4.19335	19.0743	288
YDR040C	0.094		17	688	2.86749	0.2697
YDR041W	1.4374	0.4165	17	8480	5.82234	8.369
YDR042C	0.0502	0.0018	70		11.6457	0.5843
YDR043C	0.3134	0.3334		556	2.3312	0.7307	10
YDR044W	1.0807	0.4492	11	12469	7.86314	8.498
YDR045C	2.8968	0.2407	10		4.76802	13.812
YDR046C	2.01	0.18	4	4181	5.13311	10.3176	27
YDR047W	1.4676	0.2681	10	5348	7.20338	10.572	845
YDR048C	0.0668	0.1915	18		10.2989	0.6883
YDR049W	0.54	0.0352	10	3434	4.2693	2.3054	37
YDR050C	182.944	1.4439	32	124340	11.3132	2069.68	96
YDR051C	1.4259	0.1299	16	3170	6.09108	8.6851	46
YDR052C	0.385				1.79039	0.6892	12
YDR053W	0.1114	0.1749	21		13.325	1.4843
YDR054C	0.7663	0.274	15	5554	4.36938	3.3483
YDR055W	4.387	0.0587	20	6117	9.07711	39.821	20
YDR056C	1.7008	0.1964	15	1600	6.75321	11.4861	127
YDR057W	0.5289	0.0134			5.19376	2.7468
YDR058C	0.4224	0.0141	17		5.50042	2.3231
YDR059C	0.7772	0.161	20	981	6.51625	5.0645	77
YDR060W	2.0508	0.0402		8238	4.48424	9.1963	103
YDR061W	0.867	0.119	11	1057	4.49994	3.9014	37
YDR062W	4.1984	0.0581	17	54500	5.59737	23.5001	29
YDR063W	1.7681	0.3016	43	3040	7.69286	13.6014
YDR064W	31.559	1.4869	31	28808	4.20921	132.838
YDR065W	0.1194	0.0563		1670	1.25096	0.1494	31
YDR066C	0.3443	0.1608	27	1050	5.82783	2.0068	113
YDR067C	0.6708	0.115	26	2939	2.47789	1.6623	126
YDR068W	1.1478	0.0423	10	3270	5.99372	6.8793	100
YDR069C	0.2025	0.0089		428	1.96839	0.3987	69
YDR070C	0.1791	0.3288		2512	6.55069	1.1734	43
YDR071C	3.8586	0.296	14	9539	9.15258	35.3159	47
YDR072C	2.104	0.1693	29	606	8.41533	17.7055	23
YDR073W	0.2573	0.7792		1030	1.12564	0.2896	30
YDR074W	0.9624	0.0719		13919	5.39049	5.1879
YDR075W	0.5025	0.0172	17	2840	3.0697	1.5424	61
YDR076W	0.3193	0.0505		1050	2.10601	0.6724	14
YDR077W	26.6162	0.7006	89	1630	8.62128	229.465
YDR078C	0.4458	0.2113	32		1.67053	0.7447
YDR079C-A		0.7699
YDR079W	1.1436	0.3288	28	1703	7.36218	8.4191	15
YDR080W	0.3162	0.0138	26	1170	3.81885	1.2076	124
YDR081C	0.2086	0.0182	21	572	1.73822	0.3626	85
YDR082W	0.2616	0.0276	25		0.519484	0.1359
YDR083W	1.9619	0.0303		2780	5.80028	11.3794	81
YDR084C	1.5211	0.1098	17	1040	6.70498	10.1988
YDR085C	0.207	0.0226	42		2.26984	0.4699
YDR086C	6.0259	0.4718	12		4.90732	29.571
YDR087C	1.627	0.0565	11	4218	6.22762	10.1325	51
YDR088C	0.2972	0.0414		1490	4.08464	1.214	79
YDR089W	0.4411	0.0135		172	2.84311	1.254	3
YDR090C	0.8005	0.0748	16		5.74811	4.6014	87
YDR091C	2.4225	0.0541	10	8763	6.26724	15.1822	38
YDR092W	4.1241	0.7971	19	5223	8.40908	34.6796
YDR093W	0.9557	0.0514	23		1.69955	1.6243	19
YDR094W	1.1018	0.4928	14		49.1749	54.179
YDR095C	0.1105	0.9944	44		12.5143	1.3832
YDR096W	0.357	0.0145	17	432	1.23193	0.4398	28
YDR097C	1.0572	0.0283		5234	4.27637	4.5209	31
YDR098C	2.5283	0.0597	15	6969	10.2696	25.9646	226
YDR099W	4.0328	0.0718	20	53516	7.68362	30.9863
YDR100W	2.0781	0.4051	10	4540	7.81024	16.2301	76
YDR101C	2.6047	0.0674	10	26205	6.16098	16.0476	96
YDR102C	0.0758	0.1419	31		10.9898	0.8336
YDR103W	0.4547	0.0374	14	1900	2.11598	0.9622	5
YDR104C	0.2807	0.0179	19	533	0.74333	0.2087
YDR105C	1.2674	0.0438	12		7.47029	9.4678
YDR106W	0.1734	0.058	21		5.22624	0.9061
YDR107C	0.6006	0.0122			3.74033	2.2466
YDR108W	0.4209	0.0179	24	8760	2.22255	0.9354	42
YDR109C	0.2678	0.0168			1.71022	0.458	3
YDR110W	0.3952	0.0641	19	1510	5.41093	2.1384	12
YDR111C	0.3517	0.064		3480	3.64305	1.2812	35
YDR112W	0.0774	0.0873			20.6958	1.6028
YDR113C	0.6166	0.0808			4.96466	3.0612
YDR114C	0.0964	0.4314	20		7.08841	0.6834
YDR115W	2.4421	0.8504	20	195	7.65329	18.6901	93
YDR116C	1.0091	0.1943	13	6074	5.69409	5.7461	47
YDR117C	0.5116	0.017	17	3870	5.92652	3.0319
YDR118W	0.1555	0.0169	31	1330	2.56555	0.399	100
YDR119W	1.4235	0.0365	11		6.05282	8.616	9
YDR120C	1.4863	0.0261	8	9840	8.43548	12.5374	29
YDR121W	0.5034	0.1275	8	2100	7.04907	3.5483	137
YDR122W	0.2582	0.0612	21	406	3.66346	0.9458	487
YDR123C	0.3901	0.0612		784	2.59566	1.0125	13
YDR124W	0.094	0.0333	25	3510	3.85918	0.3629	65
YDR125C	0.0914	0.0269		143	1.93609	0.177	33
YDR126W	0.2012	0.1372	26		3.63926	0.7323
YDR127W	2.048	0.0896	37	12171	3.97697	8.145	60
YDR128W	0.6156	0.047		556	0.896934	0.5522	3
YDR129C	3.5386	0.1298	62	5985	8.41838	29.7894	96
YDR130C	0.3986	0.0442	17		4.49227	1.7906
YDR131C	0.259	0.007	18		3.73691	0.968
YDR132C	0.1981	0.0378	32	172	3.67082	0.727	11
YDR133C	34.159	5.1219			5.42489	185.309
YDR134C	95.8193	1.1682	34		4.69818	450.176
YDR135C	1.6563		34	396	1.73484	2.8734	56
YDR137W	0.3779	0.0177	22	589	2.67102	1.0093	32
YDR138W	0.3412			937	2.55062	0.8703	27
YDR139C	5.157	0.6921	37	1310	7.15737	36.9106
YDR140W	1.2322	0.2052	18	3390	5.51124	6.7907	239
YDR141C	0.488	0.0226	29	2700	3.45183	1.6845	23
YDR142C	0.255	0.0604	26	589	1.76418	0.4498	174
YDR143C	0.7445	0.0755	15	2176	2.85093	2.1225	7
YDR144C	2.921	0.0433		2359	3.67274	10.728	31
YDR145W	1.1806	0.0493	11	1934	4.36258	5.1504	48
YDR146C	0.7432	0.0148	8	688	4.56624	3.3938
YDR147W	0.4125			3420	3.49161	1.4404	37
YDR148C	0.7478	0.0759	30	7694	8.58969	6.4235	51
YDR149C	0.1796	0.0431	22		8.99404	1.6151
YDR150W	0.8306	0.0458		7905	1.42491	1.1835
YDR151C	0.6689	0.2522	14		4.80438	3.2138
YDR152W	1.8965	0.0918		10300	6.98255	13.2421	39
YDR153C	1.4232	0.0667		4788	5.12429	7.293	21
YDR154C	197.743	2.3208	30		9.43195	1865.1
YDR155C	29.5497	0.4591	34	50598	9.9662	294.498
YDR156W	4.1145	2.8016	6	2288	6.11863	25.1753
YDR157W	1.4169	0.3413			8.22391	11.6528
YDR158W	8.3541	0.3216		39337	5.5163	46.0834	105
YDR159W	0.7229			2260	0.789873	0.571	35
YDR160W	0.3981	0.0045			1.01316	0.4033
YDR161W	1.0586	0.0934		2905	4.26596	4.5158	107
YDR162C	0.6345	0.0347		521	7.98749	5.0681
YDR163W	0.7446	0.139	21		8.47702	6.3121
YDR164C	0.4308	0.0223	28	639	5.20203	2.2411	2
YDR165W	1.9469			3222	5.68683	11.0719	26
YDR166C	0.517	0.0046	42	3400	1.1408	0.5898	28
YDR167W	2.1619	0.1652	9	3370	8.19572	17.7182
YDR168W	1.353	0.0656	64	7669	8.74662	11.8342	454
YDR169C	0.4572	0.0898	22	586	2.87802	1.3158	39
YDR170C	3.1608	0.0214	29	5544	3.11739	9.8533	65
YDR170W-A				2910
YDR171W	1.0596	1.329		4066	9.95424	10.5477	72
YDR172W	5.9496	0.0992	12	43403	7.10478	42.2708
YDR173C	0.1834	0.2288	30	2720	5.30023	0.972	367
YDR174W	4.3586	1.027	16	10839	6.87268	29.9554
YDR175C	0.7666	0.1688	8	3150	5.91483	4.5345	30
YDR176W	0.4636	0.0264	17	2470	4.27192	1.9806	28
YDR177W	4.7645	0.1811	19	8940	8.95339	42.6587	45
YDR178W	2.6838	0.2784	33	6050	6.4914	17.4219	481
YDR179C	0.1487	0.0165	28	358	8.02503	1.1934	40
YDR179W-A	0.3388		14	259	2.42182	0.8204	24
YDR180W	0.5373	0.004	22	3310	2.73432	1.469	21
YDR181C	0.4326	0.0119	12	768	4.25346	1.8399	21
YDR182W	1.4444	0.0511	19	583	8.20465	11.8505	6
YDR183W	0.374	0.035	21	2250	5.58876	2.0904	20
YDR184C	1.3587	0.0722		846	3.03785	4.1275	2
YDR185C	0.1605	0.4936	28	672	1.97245	0.3166	25
YDR186C	0.9319			1567	1.2303	1.1465
YDR187C	0.0973	0.9871	11		28.6408	2.7866
YDR188W	5.5852	0.3353	8	6662	8.57544	47.8956
YDR189W	1.0841	0.0366	13	5459	6.49225	7.0382	32
YDR190C	3.7107	0.0741	12	8200	9.18474	34.0816
YDR191W	0.2355	0.053		377	3.78044	0.8903	33
YDR192C	0.5892	0.087	21		6.26023	3.6884
YDR193W	0.1845	0.3369			7.36291	1.3583
YDR194C	2.2719	0.059	9	8124	2.90609	6.6024	162
YDR195W	0.4425		18	7450	2.71575	1.2016
YDR196C	2.1043	0.1179		1660	3.5153	7.3972
YDR197W	0.3206	0.0977		2140	2.24342	0.7193	73
YDR198C	0.4041	0.0232		768	3.99358	1.6139	28
YDR199W	0.0914	0.0446			9.81763	0.8973
YDR200C	0.2201	0.0183		377	2.56024	0.5634	29
YDR201W	0.8064	0.0724		639	5.67946	4.5797
YDR202C	0.4553	0.1566	37	2860	3.5063	1.5963	1058
YDR203W	0.0692	0.3072	31		12.1712	0.8424
YDR204W	0.6275	0.3357	70		5.1066	3.2043
YDR205W	0.337		17	1070	5.01912	1.6912
YDR206W	1.0308	0.0147	15		1.34659	1.3881
YDR207C	0.5646	0.0238	17	217	2.26272	1.2775
YDR208W	0.9042	0.0336		533	1.67021	1.5102
YDR209C	0.4861	0.5909	25		5.14003	2.4985
YDR210W	7.1753	2.0538	30	13100	13.1588	94.4186
YDR211W	1.6903	0.0323	11	17167	5.81232	9.8244
YDR212W	2.1463	0.0483		2679	8.75085	18.7819
YDR213W	0.272			643	1.63679	0.4452	33
YDR214W	2.46	0.2819	116	8289	7.3174	18.0005	34
YDR216W	0.1207	0.0137	47	1476	1.5486	0.1869	58
YDR217C	0.2013	0.0288	15	400	1.40839	0.2835
YDR218C	0.0877	0.0102			4.04478	0.3547
YDR219C	0.2107	0.0275		2770	3.69993	0.7797	53
YDR220C	0.3888	0.0655			1.85798	0.7224
YDR221W	0.3371	0.0469	16	9760	4.40842	1.4862	26
YDR222W	0.4433	0.0615	29	1010	2.92352	1.2959	76
YDR223W	0.0457	0.027			1.19374	0.0545
YDR224C	17.1976	3.3562	7	7309	6.69445	115.129
YDR225W	26.3631	4.3859	6	2939	5.9425	156.663
YDR226W	24.9852	1.7218	27	70197	8.40115	209.905	217
YDR227W	0.2945	0.026	18		4.52268	1.3318
YDR228C	0.781	0.0105	15	2800	2.88715	2.255	34
YDR229W	0.7115	0.0226	10	2840	5.42251	3.8579	36
YDR230W	0.0804	0.5928	32		6.07395	0.4885	3
YDR231C	0.4523	0.5545	12		6.3456	2.8699
YDR232W	2.3683	0.3283	10	16499	4.98062	11.7955
YDR233C	12.3988	0.2641	10	23749	11.0122	136.539
YDR234W	3.4144	0.059	12	9499	6.52122	22.2657	40
YDR235W	0.5389		33	1730	1.56242	0.842	90
YDR236C	0.8641	0.0977	23	830	3.18923	2.7559
YDR237W	1.4357	0.0756	19		5.46131	7.8408
YDR238C	3.1344	0.0124	38	15569	5.94323	18.6282
YDR239C	0.8402		20	155	3.52182	2.9591
YDR240C	0.1887		30	361	2.87432	0.5423	268
YDR242W	0.2417	0.0362	25		1.6351	0.3952
YDR243C	0.6285	0.0268		4181	2.46503	1.5493	31
YDR244W	0.2095		37	2070	4.212	0.8825	23
YDR245W	2.4593	0.0877	14	6280	8.06788	19.8416	84
YDR246W	0.7522	0.3196	19	3130	10.4646	7.8716
YDR247W	0.2688		50	1861	1.93087	0.5191	28
YDR248C	1.0559	0.1506	31	504	4.84118	5.1118	44
YDR249C	0.4049	0.1045			2.37691	0.9624
YDR250C	0.1742	0.0351			2.02262	0.3524
YDR251W	1.1681	0.0381	10	2240	5.0191	5.8629	112
YDR252W	0.1862	0.7057	38	1820	3.13009	0.5828	262
YDR253C	0.1767	0.0313	12		3.24042	0.5725
YDR254W	0.0831	0.0136		606	2.88415	0.2396	35
YDR255C	0.2594	0.0179	42		2.75168	0.7137
YDR256C	0.0936	0.0713		623	1.17652	0.1101	31
YDR257C	0.5804	0.04	94	4010	2.68611	1.5591
YDR258C	0.8276	0.0628		4469	6.50445	5.383	57
YDR259C	0.1931	0.0239		1350	10.0465	1.9401	21
YDR260C	0.5337	0.7064	33		4.34545	2.3194
YDR261C	2.1957	0.042	22	2410	3.31592	7.2806	11
YDR262W	1.0595	0.1378	31	2692	3.02998	3.2103	83
YDR263C	0.0654				5.3288	0.3484
YDR264C	1.7059	0.111	16	4070	5.51776	9.413	90
YDR265W	0.6294	0.139	26		3.7941	2.388
YDR266C	1.0862	0.0506	20	4610	3.2855	3.5685	22
YDR267C	1.2562	0.0798	8	5640	6.64995	8.3535	97
YDR268W	0.3242	0.1003	13	2905	6.34265	2.0562
YDR269C	0.0973	0.0795	31		20.2851	1.9736
YDR270W	0.8	0.0059	15		1.87099	1.4968
YDR271C	0.1236	0.1189	23		7.18384	0.888
YDR272W	2.328	0.0586	21	7588	7.74681	18.0344	298
YDR273W	0.2158	0.0646	90		2.8957	0.6249
YDR274C	0.0804	0.3524			3.32332	0.2673
YDR275W	0.8734	0.4611		922	1.38039	1.2056	73
YDR276C	26.942		13		5.08023	136.872	77
YDR277C	0.1888	0.0881	41		1.89229	0.3573	28
YDR278C	0.0964	0.3531			10.5035	1.0126
YDR279W	0.1839	0.0876		2639	4.61214	0.8481	31
YDR280W	1.4683	0.0938		4800	5.26082	7.7246
YDR281C	0.7103	0.6861			5.03921	3.5791
YDR282C	0.4614	0.0167	31		3.77806	1.7433
YDR283C	0.4412	0.0054		878	1.64263	0.7248	29
YDR284C	1.3365	0.1193	26	3040	7.027	9.3912
YDR285W	0.3963	0.0066		1665	1.9527	0.7739
YDR286C	0.4195	0.16			7.59913	3.1877
YDR287W	0.4692	0.021		2939	6.48253	3.0416
YDR288W	0.3253	0.0826	14	2540	3.70895	1.2065	22
YDR289C	0.4404	0.0399	10	3930	3.66073	1.6121	86
YDR291W	0.9246	0.0371	19	259	1.49463	1.3819	16
YDR292C	1.986	0.0411	11	1267	4.76388	9.4612	49
YDR293C	1.0538	0.1432	21	2640	3.78762	3.9914	18
YDR294C	1.4075	0.1884	29	13100	8.69398	12.2369	32
YDR295C	0.1214	0.0099		1500	2.67613	0.3248	41
YDR296W	1.3493	0.3086		2610	7.56	10.201	1417
YDR297W	2.9761	0.7699	8	54300	10.5975	31.5398
YDR298C	3.2208	0.2489	13	19531	5.55043	17.8769
YDR299W	1.3111	0.023	7	7967	3.71523	4.8708	20
YDR300C	1.266	0.0107	12	5467	7.14437	9.0446
YDR301W	0.4988	0.0198		639	2.44917	1.2217
YDR302W	1.2426	0.0139	16		7.32805	9.1061	305
YDR303C	0.4672	0.0082	15	2965	2.4829	1.16	25
YDR304C	5.9924	0.4475	34	4181	8.31244	49.8112
YDR305C	0.5331	0.1754		1227	9.40023	5.0112	126
YDR306C	0.6128	0.0146		2939	2.88217	1.7663
YDR307W	0.5123	0.0153			6.30986	3.2322	29
YDR308C	1.4259	0.1252	15	1390	5.42816	7.7401
YDR309C	2.1511	0.0779	10	1130	3.8769	8.3397	13
YDR310C	0.7479	0.0768		149	1.37992	1.032	12
YDR311W	0.6937	0.0346		2842	3.07249	2.1313	35
YDR312W	1.294	0.0183	10	1350	2.68848	3.4788	50
YDR313C	0.2166	0.1693	26	195	1.77635	0.3848
YDR314C	0.094	0.0092		79	2.70085	0.254	11
YDR315C	0.2822	0.0506	31		3.83552	1.0823
YDR316W	0.415	0.0165	20	504	3.0825	1.2791	24
YDR317W	0.1491	0.0153			4.61019	0.6875
YDR318W	0.4848	0.0167		952	2.10152	1.0187	104
YDR319C	0.3641	0.0562	44		3.46131	1.2602	44
YDR320C	0.4103	0.0326		1853	3.14765	1.2916	22
YDR320C-A		0.7134		967
YDR321W	4.1967	0.0781	21		6.27139	26.3188
YDR322C-A	6.6158	0.2034		4590
YDR322W	1.0092	0.1201		7700	7.95739	8.0302	1206
YDR323C	0.3453	0.0191		2474	3.05877	1.0562	3
YDR324C	1.6218	0.0427		5440	6.90584	11.1997	46
YDR325W	0.6971	0.016		1227	3.03338	2.1146	23
YDR326C	0.6727	0.0391			2.91792	1.9629
YDR327W	0.4129	0.5895			6.04009	2.494
YDR328C	8.5082	0.4329	29	2679	8.3421	70.9765
YDR329C	0.9764	0.0528		1400	5.16348	5.0415	2
YDR330W	0.2353	0.0403		6630	4.0614	0.9556	41
YDR331W	0.4539	0.0443		1560	5.75976	2.6143	21
YDR332W	0.1218	0.019		172	1.06241	0.1294	46
YDR333C	0.7419	0.0357		339	3.15198	2.3384	19
YDR334W	0.6755	0.0458		656	2.73561	1.8479
YDR335W	1.6557	0.0988		3500	2.80713	4.6478
YDR336W	0.387	0.0461			2.57582	0.9968
YDR337W	0.9256	0.1379	13	5570	4.745	4.3918	50
YDR338C	0.5444	0.025		195	3.01389	1.6407	18
YDR339C	2.5046	0.057			7.63971	19.1343
YDR340W	0.0684	0.2937			16.4877	1.1271
YDR341C	7.9704	0.0831	29	17538	8.16795	65.1019
YDR342C	7.4072	0.0372	59	5144	8.5821	63.5692	81
YDR343C	7.9779		56	4181	8.46476	67.5312
YDR344C	0.0804	0.4548	24		5.01764	0.4036
YDR345C	11.1248	0.1571	25	21169	8.33422	92.7165
YDR346C	2.5021	0.0755	8	24069	5.9114	14.791	55
YDR347W	2.1189	0.2211	14	2889	4.23111	8.9653	44
YDR348C	0.7252	0.1377		1480	4.93973	3.5825	31
YDR349C	2.0299	0.0648		149	2.27658	4.6213
YDR350C	0.5246	0.0454			1.0596	0.5558
YDR351W	0.386	0.0275			1.87406	0.7234
YDR352W	0.5735	0.3082		6350	7.4984	4.3006
YDR353W	13.686	0.4823	15	151660	9.65157	132.091
YDR354W	1.1253	0.0653	9	2349	7.5447	8.4903	24
YDR355C	0.0719	0.3546			5.52415	0.3973
YDR356W	0.1838	0.0103	15	279	1.21671	0.2236	36
YDR357C	0.9756	0.4142		589	8.40165	8.1969	22
YDR358W	0.4904	0.0705	88	1066	6.24133	3.0608
YDR359C	0.2388	0.0136	12	4181	1.84162	0.4398
YDR361C	1.5093	0.0733	8	4590	6.71452	10.1342	169
YDR362C	0.4498	0.0244		1130	3.3694	1.5154	11
YDR363W	0.2624	0.0324		1890	1.62744	0.4271
YDR363W-A	2.7325	0.4412		5590			37
YDR364C	0.6215	0.0485		1630	2.32643	1.4459	38
YDR365C	2.0771		9	1797	4.0503	8.4127	2
YDR366C	0.1138	0.0068	56		11.9613	1.3609
YDR367W	0.9151	0.0613	23	3420	5.06901	4.6385	173
YDR368W	2.2818		44	9094	9.59138	21.8852	74
YDR369C	0.0409	0.0063		358	4.61919	0.189
YDR370C	0.7949			1040	2.08676	1.6589	54
YDR371W	0.1741	0.0168	23	3050	3.6363	0.633	62
YDR372C	1.0784	0.0769		3015	4.44065	4.7888	127
YDR373W	1.7251	0.2127	22	7160	5.67765	9.7947	34
YDR374C	0.0668	0.0095			4.32362	0.2889
YDR375C	0.3232	0.0917		1990	4.04367	1.3068
YDR376W	0.1722	0.0457		1600	5.6187	0.9678	78
YDR377W	1.9668	1.022	17	10274	4.64891	9.1434	50
YDR378C	2.143	0.8873		533	4.8886	10.4762
YDR379C-A		0.1176		861			11
YDR379W	0.246	0.0346	20	254	2.52975	0.6222
YDR380W	1.189	0.0356		4018	6.90656	8.2118	30
YDR381C-A		0.2528
YDR381W	4.788	1.3964		8983	4.88062	23.3686
YDR382W	154.109	3.2498	24	305974	4.81839	742.556
YDR383C	0.3547	0.1084			3.79509	1.3463
YDR384C	3.5302	0.0732	21		5.76589	20.3547	36
YDR385W	45.5508	0.0894	34	61077	7.15923	326.108
YDR386W	0.1705	0.0075		300	2.51948	0.4296	20
YDR387C	0.388	0.0345	28		1.72355	0.6688
YDR388W	6.1755	0.1564	51	9869	7.4298	45.883	41
YDR389W	0.9106	0.0387		1420	1.70136	1.5493	16
YDR390C	0.8891	0.0221	10	18800	5.92353	5.2667	47
YDR391C	0.6445	0.6724		3277	8.25473	5.3203	40
YDR392W	0.6655	0.0985		1710	5.65034	3.7605	329
YDR393W	0.3269		14	279	5.78545	1.8914
YDR394W	1.2995	0.0689	14	4088	9.03745	11.7439
YDR395W	1.5962	0.03	25	9619	5.69266	9.0866	196
YDR396W	0.2588	0.5256			4.56954	1.1828
YDR397C	1.7188	0.7311		2950	6.17792	10.6183	99
YDR398W	3.1049	0.0974	8	16817	6.22279	19.321
YDR399W	6.2099	0.7735		20340	5.81504	36.111
YDR400W	0.7713	0.1244			3.70319	2.8562	106
YDR401W	0.1022	0.0378	95		5.10716	0.5218
YDR402C	0.0936	0.0059			5.81773	0.5444
YDR403W	0.1253	0.0073	54		1.89302	0.2372
YDR404C	3.2245	0.2492	11	6420	3.78312	12.1985	35
YDR405W	0.4368	0.0978		2170	5.16371	2.2554	5525
YDR406W	0.3083	0.025	37		1.67775	0.5172
YDR407C	0.8214	0.0084	15	15797	1.09082	0.896
YDR408C	2.6994	1.5902	12	2693	4.44162	11.9896	346
YDR409W	0.1905	0.0177	32	149	3.06603	0.5842	7
YDR410C	2.033	0.1671		2690	4.05159	8.2369	249
YDR411C	1.2726	0.2882	16		7.07055	8.9982	82
YDR412W	1.3502	0.0609		2950	5.82318	7.8622	82
YDR414C	0.3255	0.0404			2.78952	0.908
YDR415C	0.4286	0.229	14		9.52827	4.0834
YDR416W	0.5932	0.0379		2170	2.24902	1.3341	26
YDR417C	0.1533	3.5255	26		5.59416	0.8576
YDR418W	24.4654	2.1861	23	30810	5.30234	129.724	4849
YDR419W	0.3297	0.0174		1860	2.24092	0.7389	61
YDR420W	0.4605	0.0665			2.1283	0.9801
YDR421W	0.1917	0.0125	26	319	2.00819	0.3849	4
YDR422C	0.4799	0.0326	19	623	1.57713	0.7568	23
YDR423C	0.5927	0.1063	12	623	5.17062	3.0645	26
YDR424C	2.9025	0.4485		922	9.28261	26.943	10
YDR425W	0.1873	0.0173		1800	3.22293	0.6038	54
YDR426C	0.0819				11.7782	0.9644
YDR427W	3.4319	0.1345	19	8769	5.92273	20.3264	116
YDR428C	0.394	0.057			8.18205	3.2241
YDR429C	7.49	0.1126	8	2939	8.89714	66.64
YDR430C	0.6935	0.0751	31	4409	1.82366	1.2646
YDR431W	0.0738	0.1558			29.474	2.1743
YDR432W	2.8427	0.1796	28	42681	7.22513	20.5389
YDR433W	11.0769	2.378	34		32.7919	363.232
YDR434W	1.7885	0.0211		7520	5.12979	9.1744	83
YDR435C	0.4971	0.1681	21		4.75434	2.3633
YDR436W	0.1084	0.0423		189	2.18976	0.2373	43
YDR437W	0.0804	0.4229		752	13.6809	1.1003
YDR438W	0.0506	0.0477			0.934382	0.0473
YDR439W	0.1675	0.0627		1390	3.04426	0.51	38
YDR440W	0.1907	0.0188	10	2160	2.47189	0.4714	63
YDR441C	1.9774	0.5608	8	937	2.49318	4.9299	28
YDR442W	0.0668	0.4483			13.6005	0.9089
YDR443C	0.2234		15		1.06168	0.2372
YDR444W	0.3401	0.0356		2070	2.01201	0.6843	4
YDR445C	0.1022	0.2808	46		15.8873	1.6233
YDR446W	0.0719				7.53438	0.5418
YDR447C	46.4011	0.3285	28	24286	5.96097	276.596	140
YDR448W	1.4924		14	1720	2.35794	3.519	59
YDR449C	1.8633	0.0193	5	7520	3.03871	5.6619	34
YDR450W	56.8447	0.3436	22	30779	7.54259	428.756	63
YDR451C	0.5071	0.1763	9		2.52236	1.2791	3
YDR452W	2.2374	0.0264	12	319	5.27076	11.7929	9
YDR453C	0.2919	0.129	37	10835	7.47202	2.1814	149
YDR454C	10.1722	0.5		18498	7.07589	71.9773
YDR455C	0.0719	0.9115	23		41.5168	2.9857
YDR456W	0.7876	0.0316	12	521	3.99347	3.1453	147
YDR457W	1.783	0.022		1648	1.20877	2.1553	46
YDR458C	0.2963	0.0136	17	1250	4.90982	1.4546	28
YDR459C	0.5544	0.0936	26		1.04864	0.5814
YDR460W	0.4316	0.0805	14	3050	6.06748	2.6185	82
YDR461W	10.0867	6.0873		28900	8.0825	81.5258	93
YDR462W	0.9813	0.8171	23	6280	8.10384	7.9527	8
YDR463W	1.0936	0.072	7	1310	7.4616	8.1599	23
YDR464W	1.5793			2939	3.75373	5.9283
YDR465C	2.8049		12	1600	7.61761	21.3669	69
YDR466W	0.5997	0.0314			2.67415	1.6036
YDR467C	0.5494	0.121	29		19.4722	10.6987
YDR468C	1.2054	0.0686	19		5.65085	6.8113
YDR469W	0.4989	0.0688		937	5.71972	2.8533	179
YDR470C	0.3983	0.0449			3.10257	1.2357
YDR471W	17.8679	0.4708	16	12919	6.1648	110.152
YDR472W	1.4653		34	8350	4.03235	5.9086
YDR473C	0.5786	0.0118		432	4.18476	2.4213
YDR474C	0.6838	0.061	20	2130	4.5215	3.0916
YDR475C	0.0936	0.7645			2.40347	0.2249
YDR476C	1.597	1.0202	14	2120	4.6468	7.4207	50
YDR477W	1.4893	0.0498	18	1764	4.4585	6.6402	34
YDR478W	0.4918	0.0564	17	172	6.76191	3.3254	75
YDR479C	0.841	0.0474	44	5040	2.56373	2.1561	52
YDR480W	0.182	0.0581	15	1310	4.46441	0.8124	40
YDR481C	2.1838	0.1887	20	2999	7.26101	15.8567	3
YDR482C	0.6395	1.4029	13	556	6.41156	4.1003	2
YDR483W	5.6054	0.1815	31	9474	9.52894	53.4135	2
YDR484W	0.2127	0.0105		1832	1.33601	0.2842	29
YDR485C	0.3841	0.0086		1648	3.70713	1.424	1855
YDR486C	1.0022	0.1116	18	2110	6.36703	6.3808	191
YDR487C	2.257	0.3882	17	8145	7.27355	16.4162	20
YDR488C	0.1468	0.0811	12	752	1.14198	0.1677	55
YDR489W	0.4071	0.0897	12		3.64837	1.4854
YDR490C	1.0849	0.027		533	2.86596	3.1094	13
YDR491C	0.1505	0.089	13		12.6061	1.8976
YDR492W	4.2103	0.1093			4.24966	17.8923	49
YDR493W	0.7445	0.6008	17	279	8.10738	6.0361	210
YDR494W	1.0982	0.1256	7		4.98453	5.4739
YDR495C	0.1988	0.0093		2270	2.03037	0.4036	54
YDR496C	1.9038	0.0243	6	12219	6.87495	13.0886
YDR497C	5.7008	0.1018		2939	3.8176	21.7632	59
YDR498C	1.0701	0.1047	10	4910	2.71803	2.9085	39
YDR499W	0.3145	0.0075		606	0.714051	0.2246	14
YDR500C	104.445	0.3612	22	17088	4.83071	504.545	53
YDR501W	0.1626	0.031			2.64004	0.4292
YDR502C	2.8704	0.1594	16	25087	7.95939	22.8468
YDR503C	0.4504	0.0421		300	5.80754	2.6154
YDR504C	1.1757	0.0465	51		15.9773	18.7845
YDR505C	0.4649	0.0111		396	2.99119	1.3906	21
YDR506C	0.5679	0.0534		589	4.39637	2.4965	10
YDR507C	1.8161	0.0138		736	4.81652	8.7475
YDR508C	4.8299	0.0282		10600	6.21009	29.9939
YDR509W	0.119	0.6036			41.5994	4.9508
YDR510W	5.8353	1.0209	19	2208	6.12652	35.7498	7
YDR511W	0.7197	0.9962	33	1567	7.51428	5.4078	27
YDR512C	0.9613	0.1824	20		4.24846	4.084
YDR513W	2.777	0.4448	71	20351	8.59916	23.8795
YDR514C	0.829	0.0215	22	125	5.47775	4.5411	35
YDR515W	0.1777	0.0052		1900	3.413	0.6065	24
YDR516C	1.1424	0.2423		7869	10.5496	12.0523	31
YDR517W	1.3641	0.3716	25	1632	8.76642	11.958	61
YDR518W	0.6399	0.0315		1476	9.36	5.9898
YDR519W	3.38	0.5556	23	4039	6.48142	21.9073
YDR520C	0.3957	0.0124		937	1.88501	0.7458	16
YDR521W	0.0914	0.0889			12.7595	1.1662
YDR522C	0.0623	0.0212	24	238	11.1859	0.6972
YDR523C	0.0864	0.0116			3.23299	0.2793
YDR524C	0.4802	0.023		396	1.76271	0.8465
YDR524C-A	231.474
YDR524W-A	0.8684
YDR525W-A	4.744	0.7691		20400			224
YDR526C	0.094	0.4547	14		11.2742	1.0603
YDR527W	0.6545	0.0597		688	4.34136	2.8415	61
YDR528W	0.4052	0.019	14	259	1.03421	0.4191	55
YDR529C	4.8892	1.1078	28	7140	6.33104	30.954
YDR530C	0.2589	0.1067	36	1770	5.31897	1.3771	36
YDR531W	1.4385	0.1207		6190	4.80163	6.9072
YDR532C	0.1105	0.0308	29	377	6.09	0.6731	145
YDR533C	3.4211	0.1133	62	2223	7.44649	25.4749
YDR534C	0.5641	0.0058	26		3.29853	1.8606
YDR535C	0.0804	0.0111			8.92851	0.7181
YDR536W	0.078	0.0086	26		4.80643	0.3751
YDR537C	0.0984	0.0738			4.60141	0.453
YDR538W	1.1067	0.0746		1750	4.80685	5.3198	27
YDR539W	0.6319	0.034	16	1770	6.37414	4.0279	42
YDR540C	0.0758	0.0266		172	3.25216	0.2467	6
YDR541C	0.3075	0.0619			1.56311	0.4807
YDR542C	1.9839
YDR542W	2.9758		10		5.32419	15.8435
YDR543C	0.3096				5.28132	1.635
YDR544C	0.0906		10		5.99066	0.5427
YDR545W	6.9583				1.04727	7.2873
YEL001C	3.602	0.3544	25	7110	7.36592	26.5323	237
YEL002C	2.8874	0.0998	29	14900	9.05801	26.1537
YEL003W	2.6891	0.2504	17	1660	10.5655	28.4114
YEL004W	0.3668	0.0185	51		4.94063	1.8121	49
YEL005C	0.211	0.0378	41		3.29887	0.6961	75
YEL006W	0.8538		51	1630	0.865455	0.7389	10
YEL007W	1.8147		20	1710	2.01937	3.6646	8
YEL008W	0.1022	0.2469			16.3518	1.6708	341
YEL009C	26.0215	2.1707	19		0.566638	14.7448	5
YEL009C-A		0.0542
YEL010W	0.0624	0.0258	70		9.33942	0.5831
YEL011W	0.3278	0.0427		4324	3.14047	1.0294
YEL012W	0.5373	0.037	34	1062	7.55958	4.0614	87
YEL013W	1.6208	0.0818	36	3107	5.42992	8.8006	103
YEL014C	0.156	0.5308	38		20.4343	3.1871
YEL015W	0.8513	0.0373	14	3739	5.44221	4.6329	61
YEL016C	0.3689	0.0208	21		2.66302	0.9823	7
YEL017C-A	17.252	2.3861	29	74700	25.6571	442.635
YEL017W	0.6025	0.1561	17	1300	5.55584	3.3474	77
YEL018W	0.8727	0.1195	22	937	6.5152	5.686	81
YEL019C	0.0749	0.0452	40	2800	8.66039	0.6485	121
YEL020C	0.6715	0.0457	32		2.68497	1.8029
YEL020W-A	1.1534
YEL021W	0.4328	0.1645	32	2939	7.50529	3.2481
YEL022W	1.173	0.022		4117	1.88575	2.2119	16
YEL023C	0.1337	0.0092			1.77194	0.2369
YEL024W	2.1311	0.1531	15	7309	4.59294	9.7878
YEL025C	0.2273	0.0699	19		0.959057	0.218
YEL026W	20.26	0.8337	16	5947	5.91329	119.803
YEL027W	47.3787	0.3678	25	4492	6.52958	309.363
YEL028W	0.2337	0.2358	36		5.99489	1.4007
YEL029C	0.3219	0.0591	27		3.41923	1.1006	17
YEL030C-A		0.1933
YEL030W	0.1423	0.0302	249	14793	3.03446	0.4319
YEL031W	4.6748			5427	4.29465	20.0765
YEL032W	1.2876	0.0511	7	18900	5.38654	6.9354	31
YEL033W	0.9172	1.7826	33		8.18712	7.5088
YEL034C-A		0.8156
YEL034W	37.9755	1.2089	18	9303	8.35133	317.146
YEL035C	0.0914	3.4165	50		3.8689	0.3536
YEL036C	3.815	0.0909	13	5947	9.45251	36.0616
YEL037C	2.7269	0.1903	10	7494	7.24806	19.7646
YEL038W	2.6288	0.1534	26	2850	5.26328	13.8363
YEL039C	0.4346	0.0445		1393	8.48496	3.6878	236
YEL040W	13.6124	0.3268	9		8.77602	119.463	22
YEL041W	0.1495		43	300	3.23018	0.4828	70
YEL042W	2.0409	0.0554	11	6430	8.38585	17.115	2
YEL043W	1.1523	0.0131	20	149	1.6971	1.9556	23
YEL044W	1.9907	0.4102	14	1720	8.43967	16.8005
YEL046C	6.7088	1.4692	9	61961	7.38578	49.5494	1367
YEL047C	1.3829	0.1198		5710	10.115	13.9885	201
YEL048C	0.205	0.139	21	8660	1.78573	0.3661	607
YEL049W	0.9968	0.0304			4.36734	4.3534
YEL050C	2.023	0.0865	19	2880	3.72946	7.5448	79
YEL051W	3.1768	0.2404	19	5719	6.7241	21.3613
YEL052W	0.9565	0.0889	20	3570	3.59841	3.4417	65
YEL053C	0.2485	0.0201	15	1970	2.95383	0.734
YEL053W-A		0.018
YEL054C	18.0096	1.0271	22	45316	4.58853	82.6377	10
YEL055C	1.2632	0.0354	35	3714	4.78902	6.0496	32
YEL056W	1.4625	0.0468	24	533	8.9576	13.1001
YEL057C	0.2698	0.0317	96		11.6774	3.1511
YEL058W	4.6008	0.2407	33	10324	9.06451	41.7038	43
YEL059C-A	1.2682		25	358	9.00835	11.4243
YEL059W	0.094	0.0786	27		19.1536	1.8013
YEL060C	1.4407	0.2918		11397	7.66191	11.0383	3
YEL061C	0.1281	0.0194	20	238	1.01609	0.1302	25
YEL062W	0.1827	0.05		319	2.25871	0.4127	14
YEL063C	1.1895	0.0428			1.52333	1.8119	29
YEL064C	0.2962	0.0216			2.72886	0.8084
YEL065W	2.1002	0.0397	13		8.36358	17.5648
YEL066W	1.0236	0.1551		1160	10.2257	10.4666	3
YEL067C	0.1022	0.0472	30		3.11954	0.3187
YEL068C	0.3386	0.1038	37	952	5.37053	1.8183
YEL069C	0.0795	0.0023			2.11073	0.1678
YEL070W	0.1721	0.0047	41	125	3.51158	0.6045	227
YEL071W	2.9177	0.1523	38	14648	8.54046	24.9182	56
YEL072W	0.1419	0.046	76		1.22383	0.1736
YEL073C	0.084	0.0475			2.96663	0.2491
YEL074W	0.0914		14		6.05573	0.5535
YEL075C	0.2427				4.3409	1.0535
YEL076C	0.291		5		2.1222	0.6176
YEL076C-A	0.2063				1.2	0.2476
YEL076W-C	0.0469				2.75194	0.1291
YEL077C	5.8014	0.0953	6		0.313259	1.8173
YER001W	1.805		48	1780	8.02843	14.4909	215
YER002W	3.1688	0.0119		2860	7.78145	24.6575	37
YER003C	2.7744	0.0794	33	7261	8.23004	22.8331	29
YER004W	3.2899	0.5276	38	2139	6.47611	21.3059
YER005W	1.2698	0.0797	68	450	2.81033	3.5686	35
YER006C-A	0.5786
YER006W	3.6277	0.0512	10	6896	6.79608	24.6538	738
YER007C-A	3.2912	0.0832	19	4220	8.98647	29.5766	74
YER007W	0.3034	0.0116		2140	3.00765	0.9126	22
YER008C	1.0228	0.0244	46	927	3.08057	3.1507	29
YER009W	9.2885	0.5759		10830	6.2089	57.6716
YER010C	0.8614	0.1383		846	3.7853	3.2606	21
YER011W	12.0615	0.0444	49	623	9.21107	111.099	2
YER012W	5.707	0.2289	14	13469	7.36758	42.0469	1131
YER013W	0.3093	0.0262		907	1.48358	0.4589	45
YER014C-A	0.3813
YER014W	0.6541			5350	4.70582	3.078	151
YER015W	0.1262	0.0144		358	4.45259	0.562	26
YER016W	1.2146	0.0574	10	3630	5.53644	6.7247	56
YER017C	1.5192	0.0662	10	4025	3.90824	5.9374	45
YER018C	0.1443	1.3734	16	3280	5.48302	0.791	167
YER019C-A	8.5828	1.6058	14	414	5.52745	47.441	20
YER019W	1.5696	0.2249		2170	6.71598	10.5411	58
YER020W	1.7389	0.3251	21	3754	3.71346	6.4573	16
YER021W	2.4979	0.1219	18	8617	7.55185	18.8641	23
YER022W	0.9838	0.0139	23	3650	5.06976	4.9878	39
YER023W	5.6979	0.3926	40	24319	8.75629	49.8926
YER024W	0.8328	0.0303	19	426	1.58319	1.3185	83
YER025W	6.8897	0.0746	8	15374	7.80872	53.7999
YER026C	1.8868	0.0881	13	4181	9.65425	18.2157
YER027C	0.9788	0.078	18	2062	6.49469	6.3573	34
YER028C	0.6079	0.0491			3.31324	2.0142
YER029C	1.3159	0.0684		697	6.12436	8.0589
YER030W	3.3453		21	1050	9.039	30.2383
YER031C	3.3179	0.1525		5960	4.52081	14.9997	77
YER032W	0.4046	0.0068	16		2.35121	0.9513	3
YER033C	0.1025	0.0048			2.42106	0.2482
YER034W	0.5452	0.1609	26	817	8.22522	4.4847	60
YER035W	1.4494	3.9156	18	538	18.0091	26.103	52
YER036C	7.8692	0.1995	14	13999	6.09866	47.9917	53
YER037W	0.4649	0.0744	49	195	7.11549	3.3083	36
YER038C	0.0976	0.0083	35		2.94796	0.2877	172
YER039C	0.0894	0.146	16		3.26195	0.2916
YER039C-A	0.2605	0.3538		99
YER040W	0.3021	0.0214	16	589	2.40285	0.7258	3
YER041W	0.2421	0.1254		131	2.14774	0.52	18
YER042W	2.3089	0.0506	33	2273	11.9066	27.4916	145
YER043C	15.7109	0.3148	35	20134	7.96555	125.146
YER044C	2.8378	0.3726		377	6.77831	19.2358	3
YER044C-A	0.072				6.2587	0.4509
YER045C	0.61	0.0175	25		2.28242	1.3924
YER046W	0.5869	0.1329	31		7.43465	4.3636
YER046W-A	0.116
YER047C	0.2012	0.0116	12	1619	3.18832	0.6416	34
YER048C	2.436	0.0653	15	4088	6.75341	16.4512
YER048W-A	1.1539	0.352		2440
YER049W	3.2661	0.1007	14	4722	7.48626	24.4507	35
YER050C	1.9566	0.1387	16	1210	5.57613	10.9101	66
YER051W	0.1494	0.0397	16	784	5.26091	0.786	38
YER052C	2.3773	0.1484		27381	8.99525	21.3847	78
YER053C	1.1329	0.1345			2.88422	3.2676
YER053C-A				2360
YER054C	0.094	0.0259		125	3.06699	0.2884	40
YER055C	10.2588	0.1853	9	22393	6.69204	68.6523
YER056C	11.5342	0.2496	20		4.1105	47.4113	30
YER056C-A	21.1657	0.6448	25	23600	5.54393	117.341	102
YER057C	4.6506	0.7785	55	1805	9.27792	43.1476
YER058W	0.8318	0.2513			14.3771	11.9591
YER059W	0.5394	0.0225	18	1240	4.06137	2.1908	52
YER060W	0.4547	0.049			4.00914	1.823
YER060W-A	0.4678	0.0516	28		3.05984	1.4314
YER061C	0.3883	0.1147	21	1097	5.87096	2.2799
YER062C	2.7678	0.4942	18	5349	10.0824	27.9062
YER063W	1.4427	0.2	17	3557	5.38061	7.7625	63
YER064C	1.9783	0.0647	21	1730	4.64665	9.1926	2
YER065C	0.3433	0.0613		20094	0.233878	0.0803
YER066C-A	0.1374				15.9955	2.1973
YER066W	0.3213	0.0911	37		9.28556	2.9837
YER067C-A	0.4167
YER067W	0.2991	0.3896		6075	5.09505	1.5237
YER068C-A	0.0828
YER068W	0.7232	0.0461	20	2407	1.59737	1.1552	25
YER069W	1.046	0.0235	14	2634	3.94469	4.1261
YER070W	2.339	0.1326	7	146767	3.38513	7.9177	77
YER071C	0.6407	0.0458	36	799	7.45349	4.7752	67
YER072W	10.5812	0.6078		12100	6.24843	66.1159
YER073W	2.2931	0.1897		14624	5.50684	12.6275	64
YER074W	24.1951	0.3678	16	9303	4.81895	116.595
YER074W-A		0.0413
YER075C	0.3032	0.005	21	768	1.76653	0.5356	38
YER076C	0.6122	0.0388	42		2.67664	1.6385
YER076W-A		0.1315
YER077C	0.4455	0.0242	24	432	3.76759	1.6784	41
YER078C	0.4016	0.035	27	2807	4.26193	1.7117	28
YER079C-A		0.4679
YER079W	1.0268	0.0808		1212	3.4768	3.5701	42
YER080W	1.5254	0.0549	38	4367	5.20212	7.9351	40
YER081W	0.6109	0.0726		5879	7.34299	4.4862	192
YER082C	1.3642	0.029	16	4369	5.66822	7.7323	54
YER083C	2.6785	0.211	16	533	7.00208	18.755
YER084W	0.3994	0.0594	7	300	16.8295	6.7222	17
YER084W-A		0.0094
YER085C	0.0758	0.0249	13		8.12426	0.6162
YER086W	3.1722	0.0807	17	14375	5.36961	17.0332	44
YER087C-A	4.8794	0.9642	20	217	8.49075	41.4294	55
YER087W	0.8389	0.0402		477	3.57648	3.0002	3
YER088C	2.4958	0.1935	21	2529	3.70323	9.2423	18
YER089C	2.0076	0.1618	18	7769	6.25272	12.5531	100
YER090W	2.1698	0.0273	20	8670	6.51094	14.1275	39
YER091C	4.2798	0.043	21	139148	6.92318	29.6297	38
YER091C-A	0.1114	0.0553
YER092W	0.836	0.3152	12	2280	7.53347	6.2978	75
YER093C	0.6265	0.0541		2939	1.22161	0.7653
YER093C-A	0.6585	0.2513	18	1840	15.6629	10.3142	1178
YER094C	10.7545	0.3587		5947	5.41421	58.2271
YER095W	1.9046	0.058		6960	7.02325	13.3765	60
YER096W	0.093	0.0008	69		4.47789	0.4162
YER097W	0.0914	0.1407			7.46334	0.682
YER098W	0.1009	0.0084	45	1519	1.80034	0.1817	9
YER099C	1.3812	0.055	18	7034	7.82258	10.8049
YER100W	1.6304	0.1317	24	3040	9.38512	15.301	26
YER101C	0.191	0.0299		937	5.27824	1.0082	19
YER102W	111.272	0.3839	21	18477	5.84853	650.778	98
YER103W	0.8301	0.0416		12903	7.70887	6.3995
YER104W	0.1472	0.1112	85	259	5.14601	0.7573	3
YER105C	1.074	0.0405	25	4420	3.75217	4.0298	33
YER106W	0.1147			2939	3.57395	0.4099
YER107C	1.8768	0.0315		3000	6.11391	11.4743
YER108C	0.4875
YER109C	0.0759	0.0126	16		1.20725	0.0916
YER110C	2.2949	0.0835	22	22124	6.33994	14.5494	130
YER111C	0.377	0.0224		1764	1.89084	0.7128	141
YER112W	2.0433	0.0616	5	3440	8.50221	17.3726	217
YER113C	0.929	0.0287			1.82638	1.6968
YER114C	0.6458	0.0832	19	688	2.59199	1.6738	22
YER115C	1.0977	0.1262	38		1.37362	1.5079
YER116C	0.0755	0.0756	17		3.40727	0.2572
YER117W	91.6193	0.3949	25	9948	9.54156	874.191
YER118C	1.8438	0.026	10	2634	4.37407	8.065	95
YER119C	0.4	0.0708			5.57933	2.2317
YER120W	6.448	0.3525	16	3794	7.82816	50.4757	553
YER121W	0.5072	0.1501	49		10.3074	5.2281
YER122C	2.6634		17	1493	4.80825	12.8061	56
YER123W	0.4109	0.023		2129	3.99217	1.6406	25
YER124C	1.0927	0.1381	13	3080	3.5063	3.8313	2
YER125W	1.2894	0.0524	19	5674	3.333	4.2975
YER126C	3.9772	0.0469	12	11072	6.86444	27.3014	70
YER127W	2.7024	0.1236	11	1430	4.10474	11.0928	31
YER128W	0.3901	0.0807		967	4.18431	1.6324	117
YER129W	0.2743	0.0522		752	1.26197	0.3462	240
YER130C	0.8854	0.1653	17		2.96189	2.6226
YER131W	10.0091	1.0036	22	252238	6.29343	62.9916	144
YER132C	0.9453	0.05		815	1.49777	1.4159	3
YER133W	3.6813	0.0949	19	8769	5.70863	21.0154	61
YER134C	1.2702	0.2949		3833	6.35155	8.068
YER135C	0.0567	0.2659	44		6.61519	0.3751
YER136W	3.92	0.07	27	5109	7.23333	28.355
YER137C	0.523	0.1903	45		12.7971	6.6926
YER138C	17.1871	0.0149			0.796364	13.6872
YER138W-A	3.87
YER139C	0.1572	0.0825	24	3007	3.74482	0.5885	92
YER140W	0.433	0.0263			4.32058	1.8709
YER141W	3.4474	0.0693	33	7905	6.74241	23.2439	50
YER142C	0.1622	0.0275	32		6.30675	1.023
YER143W	0.5864	0.0334	25	4724	8.66621	5.0816	16
YER144C	0.4942	0.0578	29	2240	1.528	0.7551	14
YER144W	0.6634				-
YER145C	4.4092	0.1131	14	6754	11.8823	52.3915	183
YER145C-A	0.121
YER146W	3.5076	2.9091	16	2939		26.7861
YER147C	0.4203	0.0498	22	1923	6.39025	2.6858	136
YER147C-A		0.2025
YER148W	6.5293	0.0798	10	533	3.2365	21.132
YER148W-A	0.0936
YER149C	0.5234	0.0472	12	7820	4.42266	2.3147	79
YER150W	0.4935	0.2997			9.92529	4.8986
YER151C	1.2325			2574	4.04821	4.9895	45
YER152C	2.2679	0.3113	28	1390	2.41985	5.4879
YER153C	0.2704	0.4237	18	468	2.41519	0.653	83
YER154W	2.8398	0.1429	13	5365	5.10908	14.5089
YER155C	2.4913	0.0287		2084	1.05143	2.6194	2616
YER156C	2.1807	0.3066	7	7270	9.38526	20.4661
YER157W	0.4551	0.0225	20	2808	2.98449	1.3583	152
YER158C	0.382	0.065		784	3.43117	1.3107	3
YER159C	1.9077	0.5002	6	2832	5.25626	10.0275
YER160C	22.7531	0.0139			0.741818	16.8787
YER161C	0.4942	0.0655	27	2089	3.02323	1.494	26
YER162C	0.3294	0.0128	22	705	1.61643	0.5325	57
YER163C	1.484	0.3134	41	1300	5.23588	7.7699	67
YER164W	0.8103	0.0235	41	1077	2.61011	2.1149	19
YER165W	5.6485	0.1818	15	114195	5.90031	33.3276
YER166W	0.7776	0.0202			1.66676	1.2962
YER167W	1.0541	0.0476	24		1.41975	1.4965
YER168C	0.6934	0.0309	19	7017	5.67019	3.9315	159
YER169W	0.7376	0.026	24	2230	1.76312	1.3005	55
YER170W	0.2662	0.1091	19	704	6.4551	1.7183	135
YER171W	0.4821	0.0184	9	8669	4.12129	1.9868	31
YER172C	0.6543			1440	0.62405	0.4083	8
YER172C-A	0.0744
YER173W	0.313	0.0178	25	752	1.71406	0.5364	15
YER174C	2.1032	0.113	14	7800	4.36679	9.1842
YER175C	0.512	0.0506	55	937	2.16312	1.1074
YER176W	1.2352	0.3469	17	736	1.75465	2.1673
YER177W	24.5435	1.3657	18	86348	10.397	255.178
YER178W	9.8166	0.2651	43	55415	6.44465	63.2644	77
YER179W	0.1006	0.0289	57		5.82402	0.586
YER180C	0.2682	0.097	33		1.13294	0.3038
YER181C	0.094	0.0351	106		4.35853	0.4099
YER182W	0.5075	0.1207	27	3050	7.84844	3.983	71
YER183C	1.0592	0.1874	44	1703	6.44138	6.8226
YER184C	0.1089		18		1.96877	0.2144
YER185W	0.2874	0.0077			2.42694	0.6975	33
YER186C	0.8376	0.0662			0.739812	0.6197
YER187W	0.2075	0.2941			3.16226	0.6563
YER187W-A		0.018
YER188C-A	0.5338
YER188W	0.1899	0.049			3.68786	0.7005
YER189W	0.2617				6.28404	1.6445
YER190W	7.8855				0.210909	1.6631
YFL001W	0.8362	0.0396		3197	3.75293	3.1382	78
YFL002C	1.5155	0.0447		5740	6.86153	10.3986	29
YFL003C	0.0847	0.0255			3.85718	0.3267
YFL004W	1.8643	0.0336	19	4429	5.76005	10.7385	26
YFL005W	3.6082	0.1784		1476	4.1041	14.8085
YFL006W	1.9028	0.1307		1500	23.9548	45.58
YFL007W	1.0408	0.0295		1567	2.6233	2.7302	6
YFL008W	0.397	0.0184	27	5710	2.28844	0.9085	25
YFL009W	1.3961	0.035	34		2.0594	2.8751
YFL010C	5.2832	0.3887		4479	7.96107	42.0602	92
YFL010W-A			50		26.654
YFL011W	0.0933				3.09072	0.2883
YFL011W-A	0.4286	0.2824
YFL012W	0.0719	0.0507			7.95155	0.5718
YFL013C	0.7938	0.0376		1390	3.4137	2.7096	24
YFL014W	1.1347	0.166		12514	7.56742	8.5867
YFL015C	0.084	0.0181	24		8.34657	0.7008
YFL015W-A		0.0603
YFL016C	1.0844	0.4887	59	6759	7.10145	7.7008	53
YFL017C	1.5467	0.3273	20	1542	6.55952	10.1457	25
YFL017W-A	2.5091		71	1400	10.3418	25.9482	297
YFL018C	3.5941	0.102	32	21747	9.66948	34.7528
YFL018W-A	1.6558
YFL019C	0.094	0.0104	28		6.06727	0.5706
YFL020C	0.8156	0.0258	10		6.98495	5.6972
YFL021C-A	0.0936
YFL021W	0.6825	0.0162		2680	4.97923	3.3984	21
YFL022C	5.6752	0.1195	19	2300	7.58936	43.0713
YFL023W	1.1376	0.0124		1300	3.42384	3.8949	13
YFL024C	0.4175	0.0136		1110	1.87326	0.7821	85
YFL025C	0.3573	0.1294		2939	1.91022	0.6825	69
YFL026W	4.1361	0.1636	45		6.19119	25.6074	9
YFL027C	0.7212	0.038		573	2.36918	1.7088	55
YFL028C	1.944	0.0819	14	2279	8.88817	17.2782	219
YFL029C	0.4831	0.0471		533	4.79117	2.3145	141
YFL030W	0.2966	0.0439		908	2.4486	0.7262
YFL031W	5.1688	2.8892	17	8970	1.07826	5.5733	12
YFL033C	0.5334	0.0092		533	2.15955	1.152
YFL034C-A	3.5803		12	74700	2.09455	7.4991
YFL034C-B		0.0726	12	2250	4.12103		18
YFL034W	0.2821	0.0187		1110	2.01825	0.5694	64
YFL035C	0.6813
YFL035C-A	1.3053
YFL035C-B	6.7437
YFL036W	0.8484	0.0514		533	2.53767	2.1531
YFL037W	5.9349	0.0913	39	11197	6.35053	37.6896
YFL038C	9.0794	0.6225	29	2939	11.3825	103.346
YFL039C	27.5475	0.2064	46	90498	7.52753	207.365
YFL040W	0.0816		37		2.18684	0.1785
YFL041W	1.1181	0.0535		3510	4.14893	4.639	9
YFL042C	0.2825	0.0247			4.40082	1.2432
YFL043C	0.7577	0.2212	24		14.3964	10.9085
YFL044C	0.7164	0.3972		2770	6.26898	4.4909	69
YFL045C	11.3207	0.3152	23	3219	10.4278	118.05	39
YFL046W	0.5877	0.0648			5.09787	2.9959	63
YFL047W	0.9298	0.0159		1750	3.99256	3.7124	117
YFL048C	2.0451	0.077		2789	5.1691	10.5711	13
YFL049W	0.4139	0.0277		3180	3.71664	1.5384	3
YFL050C	0.1985	0.0134		2130	0.566554	0.1125	3
YFL051C	0.094	0.0387	44		10.9605	1.0308
YFL052W	0.0713	0.0061			2.82421	0.2014
YFL053W	0.1977	0.0017			1.47135	0.2908
YFL054C	0.5794	0.0118			1.40508	0.8141
YFL055W	0.2818	0.0096	26		4.53828	1.2788
YFL056C	0.167	0.1216			1.03667	0.1731
YFL057C	2.744	0.0968			6.29813	17.2823
YFL058W	0.2362	0.0103			3.34754	0.7907
YFL059W	0.6056	0.0326	27		2.49561	1.5113
YFL060C	0.1813	0.0643		195	2.36699	0.4292	73
YFL061W	0.0787	0.0184			5.00713	0.3943
YFL062W	2.4907				10.1063	25.1718	115
YFL064C	0.1994		3		3.99105	0.7957
YFL065C	0.162				7.82362	1.2673
YFL066C	1.3007		3		0.961265	1.2503
YFL067W	0.0914	0.0739			3.72432	0.3404
YFL068W	0.2041				4.77862	0.9751
YFR001W	2.4254	0.0938		2092	4.73983	11.4958
YFR002W	0.9375	0.0242		8017	3.74636	3.5124	35
YFR003C	0.814	0.4805	29	1080	9.78259	7.9633
YFR004W	5.9169	0.2222	8	10290	8.58141	50.7755	138
YFR005C	0.5637	0.0399	20	167	3.15509	1.7784	7
YFR006W	2.2617	0.0234		1476	8.73622	19.7584
YFR007W	0.329	0.1134		161	6.106	2.0087	68
YFR008W	0.1632	0.035		486	4.61075	0.7523	36
YFR009W	2.4388	0.0633		12274	6.60363	16.1051	47
YFR010W	2.2373	0.0571	29	6716	6.15746	13.7758	83
YFR011C	1.2188	0.3308	11	3550	6.18345	7.5366	53
YFR012W	0.094	0.0164			8.84712	0.832
YFR013W	0.6591	0.0231		1770	3.16814	2.0882	87
YFR014C	0.2944	0.1002		2099	4.48306	1.3198	111
YFR015C	0.1593	0.0427		4619	2.92614	0.4662	36
YFR016C	0.6076	0.02		1691	3.49638	2.1246	119
YFR017C	0.3225	0.3756		1058	3.58353	1.1558
YFR018C	0.9906	0.1596		2252	3.77428	3.7388	642
YFR019W	0.0681	0.0154		341	0.567273	0.0386
YFR020W	0.3593	0.0822			2.40903	0.8656	49
YFR021W	0.2265	0.165		2249	5.6039	1.2693	140
YFR022W	0.3652	0.0285			1.02436	0.374
YFR023W	0.0705	0.008			5.82144	0.4103
YFR024C	2.7077	0.1244	15	9267	7.19737	19.4882
YFR024C-A	3.0117	0.0713	24	3670	6.11948	18.4298	17
YFR025C	0.5132	0.1389	16	3609	5.29923	2.7197	119
YFR026C	0.2325	0.1349	22	721	6.37872	1.4829
YFR027W	0.1195	0.017	10		4.70013	0.5617
YFR028C	1.5153	0.0754		6844	4.81902	7.3024	20
YFR029W	0.3703	0.0248	13		2.84335	1.053
YFR030W	0.9722	0.0446		1580	2.76856	2.6917	53
YFR031C	1.0445	0.0035		3290	2.3664	2.4717	41
YFR031C-A	166.578	0.4727	22		6.3267	1053.89	257
YFR032C	0.1567	0.0639	34		0.669384	0.1049
YFR032C-A	29.8153	21.2536		51100
YFR033C	5.4887	0.3064	7	4335	8.03938	44.1257	146
YFR034C	0.8305	0.495	5		2.79559	2.3217
YFR035C	0.1534	0.1317	36		7.01845	1.0768
YFR036W	0.9298	0.2794	12		6.75138	6.2776	2
YFR036W-A	0.5251
YFR037C	1.2804	0.1705	13	3029	6.73864	8.6282	74
YFR038W	0.2962	0.0121			1.89266	0.5605
YFR039C	0.8301	0.0329		3054	3.87898	3.2201	6
YFR040W	0.4464	0.0178	20	3247	1.03121	0.4603	42
YFR041C	0.5589	0.0349	13		10.7595	6.0139
YFR042W	0.6048	0.0331	26		6.94608	4.2007
YFR043C	0.5732	0.0457	30		6.25173	3.5832
YFR044C	7.2427	0.0746	98	26245	11.9457	86.5193	82
YFR045W	0.3208	0.1193		2939	5.01553	1.6088
YFR046C	0.1657	0.016		1300	5.58342	0.9251	59
YFR047C	1.9579	0.1977		1597	6.49398	12.7147	239
YFR048W	1.0202	0.0295	25	656	1.50601	1.5364	2
YFR049W	1.7433	0.2482	37	2494	7.65961	13.3528	1628
YFR050C	4.6081	0.3245	10	10150	6.88598	31.7314
YFR051C	3.6866	0.1204	19	9738	6.71134	24.7418	49
YFR052W	1.5992	0.3829	17	6284	7.0726	11.3106
YFR053C	4.0686	0.0743	42	34266	9.64441	39.2393	49
YFR054C	0.0936	0.0592	21	300	0.293943	0.0275
YFR055W	0.8389		11	2610	3.39293	2.8464	30
YFR057W	0.0719	0.0228			11.0891	0.7975
YGL001C	2.9386	0.0674	12	2580	8.21019	24.1267	154
YGL002W	1.0566	0.2533	15		3.24066	3.424
YGL003C	0.3435	0.1029	13		2.41542	0.8298
YGL004C	0.6065	0.027		1372	7.19122	4.3615	53
YGL005C	0.3895	0.0465		1360	4.2929	1.6719
YGL006W	0.6215	0.0428	14	316	4.52025	2.8095
YGL006W-A	0.0574
YGL007W	0.0719	0.1162	35		6.09981	0.4387
YGL008C	105.227	0.1655	22	640269	6.71041	706.114	45
YGL009C	4.2141		32	55061	7.12786	30.0373	29
YGL010W	0.3656	0.1664	39	486	2.61734	0.9569
YGL011C	3.7691	0.4117	13	9069	6.28799	23.7003	73
YGL012W	6.1457	0.0332	12	3794	12.9091	79.3353	198
YGL013C	0.9772	0.0235	15	1300	1.78249	1.7419
YGL014W	0.7054	0.0484		2451	1.7606	1.242	22
YGL015C	0.135		38		12.8481	1.7349
YGL016W	0.661	0.0096	20	6349	4.77572	3.1566	80
YGL017W	0.3729	0.061	16	2030	5.85826	2.1845	443
YGL018C	0.1441	0.1522	27	1743	6.93604	0.9993	46
YGL019W	2.4424	0.1212	22	6629	6.40737	15.6492	17
YGL020C	3.4239	0.0431	19	2250	5.84504	20.013	18
YGL021W	0.7015	0.0253	13	2190	2.30551	1.6173	184
YGL022W	2.6538	0.1892	17	3590	7.63479	20.2614	19
YGL023C	1.2561	0.0553	17		3.12377	3.9238
YGL025C	0.2914	0.0637	12	556	7.1028	2.0696	21
YGL026C	7.2369	0.0789	85	14067	8.60808	62.2961	29
YGL027C	0.9959	0.0217	29	2840	7.30002	7.27	31
YGL028C	2.533		5	22600	2.26412	5.7349
YGL029W	4.3157	0.1927	15	2340	6.59707	28.4712	36
YGL030W	76.2323	1.5045	22	40610	4.9961	380.865	146
YGL031C	173.721	1.255	20	124238	4.33475	753.037	113
YGL032C	2.199	0.4054	30	1160	8.14594	17.9125
YGL033W	0.0804	0.0086			43.5154	3.4998
YGL034C	0.0698	0.1089			6.73503	0.4704
[truncated: 4,175 more rows]

## Sheet: z-scores
ORF	RA	TR	RS	PA	TLRi	PS
YAL001C	-0.181139	-0.307179	0.0434266	-0.223143	-0.780098	0.154806
YAL002W	-0.196993	-0.299182	1.30105	-0.208513	-0.94087
YAL003W	3.11352	3.72903		1.35597	0.526679
YAL004W	-0.204123	1.66929	2.88473		3.46139
YAL005C	0.413637	1.22889		4.58918	0.33996	-0.0374799
YAL007C	-0.110668	-0.107238	-0.189467	0.403632	-0.103052	-0.0510076
YAL008W	-0.166128	-0.244067	0.742107	-0.180161	0.497739	-0.0621196
YAL009W	-0.182584	-0.0976753		-0.205519	-0.361803
YAL010C	-0.197101	-0.32926	-0.468939	-0.207746	-0.576721	-0.0539064
YAL011W	-0.184325	-0.330651		-0.193092	-0.527454	-0.0476257
YAL012W	0.544322	-0.0571654	0.975001	0.312615	0.788682
YAL013W	-0.147964	-0.0954151	-0.562096		-0.0198337
YAL014C	-0.146191	0.444949	-0.329203		-0.719245
YAL015C	-0.18836	0.361321	4.65472	-0.155761	-0.0741164
YAL016W	-0.0182887	-0.142358	0.602371	0.0251484	0.265475	0.0122826
YAL017W	-0.19024	-0.324739	2.09289	-0.179371	-0.755077	-0.0732316
YAL018C	-0.208931	-0.357599	1.02158		0.251239
YAL019W	-0.16305	-0.285447	-0.515518	-0.109546	-0.317912	-0.0611533
YAL020C	-0.185996	-0.0856788	0.64895	-0.213374	-0.092491
YAL021C	-0.138745	-0.243546	-0.189467	-0.157676	0.0391769	0.0335404
YAL022C	-0.15995	-0.205296	-0.515518	-0.22094	0.577027	-0.0732316
YAL023C	-0.010461	-0.027435	-0.282624	-0.1418	0.373615	-0.04521
YAL024C	-0.206057	-0.321958	-0.0497308	-0.218857	-0.864087	-0.00511011
YAL025C	-0.100686	-0.179912			-0.177962
YAL026C	-0.195451		0.64895	-0.211626	-0.968595	-0.0650184
YAL027W	-0.180785	-0.253108	0.322899	-0.19812	-0.153615	-0.0572883
YAL028W	-0.204665		0.788686
YAL028W-A		-0.229463			-0.349929
YAL029C	-0.129692	-0.316916	0.0900053	-0.193283	-1.00254
YAL030W	-0.0539512	-0.00066021	0.695528	-0.155761	0.568093
YAL031C	-0.188263	-0.307527	-0.375782	-0.188231	-0.462337	-0.0664678
YAL032C	-0.205224		0.229741	-0.186147	-0.412449	0.154323
YAL033W	-0.161025	0.401657	-0.79499	-0.172738	0.304726	-0.0519738
YAL034C	-0.203172	-0.272755	0.881843		-0.970985
YAL034W-A	-0.205691	-0.239721		-0.163639	0.0348879
YAL035C-A	-0.210339		0.27632		5.75591
YAL035W	0.229522	-0.276058	0.0434266	0.142554	-0.359885	0.0804041
YAL036C	0.03405	-0.162178	-0.42236	0.0540268	0.464241	-0.0471425
YAL037C-A	-0.210999
YAL037C-B		1.52724
YAL037W	-0.200292	-0.293618	2.88473		-0.262012
YAL038W	8.23319	0.197369	2.13947	5.93892	0.81206
YAL039C	-0.05278	0.216668		-0.144626	0.452048	-0.0737147
YAL040C	-0.129338	-0.213294	-0.375782		-0.884717
YAL041W	-0.1836	-0.305962	-0.888147	-0.152528	-0.592385	-0.0394124
YAL042W	-0.00275683	0.0794903	-0.42236	-0.12602	1.32534
YAL043C	-0.180521	-0.205644	-0.562096	-0.175085	-0.426857
YAL043C-A	-0.209608		-0.42236		2.4502
YAL044C	0.265324	1.67763	0.64895	-0.112898	1.26808
YAL044W-A		1.58044		-0.220438
YAL045C	-0.202978	1.87062	-0.0963095		0.777618
YAL046C	-0.157527	1.84054	0.183163	-0.219935	0.0111668	55.9671
YAL047C	-0.203763	-0.32926	-0.515518	-0.210835	-0.300375
YAL047W-A		-0.107933
YAL048C	-0.204955	-0.273798	1.20789		-0.813455
YAL049C	-0.046607	0.0120317	0.416056	-0.169409	0.292645	0.195872
YAL051W	-0.1823	-0.327		-0.223934	-0.541121
YAL053W	-0.0820116	-0.247023	-0.142888	-0.216223	0.132888	-0.0606702
YAL054C	-0.198573	-0.30944	2.18605	0.11686	-0.919449	-0.0606702
YAL055W	-0.164968	-0.180955	-0.142888	-0.219935	0.878046	-0.0408618
YAL056W	-0.171576	-0.316046			-0.793232	-0.070816
YAL058C-A	-0.210194				7.8184
YAL058W	-0.171839	-0.264931	-0.468939	-0.112156	0.20961	-0.0403787
YAL059W	-0.0422983	-0.0630768	-0.515518	-0.158131	-0.183076	-0.0572883
YAL060W	-0.119565	-0.167046	2.04631	-0.0726693	0.0117904	-0.0418281
YAL061W	-0.200195	-0.155571		-0.152145	-0.0041328
YAL062W	-0.197557	-0.247023	1.16132	0.0620965	0.597147
YAL063C	-0.208721		1.48737		-1.04677
YAL064C-A	-0.209167		0.136584		0.0378738
YAL064W	-0.211069				0.459488
YAL064W-B	-0.209608	-0.264235	0.183163		0.000113049
YAL065C	-0.210339	0.00594655	0.369478		-0.556858
YAL065C-A	-0.211558
YAL066W	-0.208721	-0.321436			2.77221
YAL067C	-0.209898	-0.358816			-0.249498
YAL068C	-0.0184552				-0.753032
YAL069W	-0.210586		0.27632		0.759424
YAR002C-A	-0.0292109	-0.160787	-0.282624	0.269537	0.495359	-0.0587377
YAR002W	-0.126866	-0.297443	-0.562096	-0.15351	0.00691262	-0.067434
YAR003W	-0.176003	-0.312917		-0.204418	-0.643594	-0.0543895
YAR007C	-0.165059	-0.314829	-0.608675	-0.141872	0.446228	-0.0577714
YAR008W	-0.144359	-0.34369	-0.608675		-0.0731021
YAR009C	1.1209		0.788686	-0.172977	-0.939548
YAR010C	0.298274	-0.316568		0.0449035	-0.959881
YAR014C	-0.178415	-0.309266	-0.189467	-0.213254	-0.644124	-0.0606702
YAR015W	-0.0166823	1.02478	-0.329203	-0.0707537	0.42345	-0.0374799
YAR018C	-0.191954	-0.244415	-0.888147		0.100771
YAR019C	-0.201861	-0.340909	-0.0963095	-0.220438	-0.678802	-0.0220197
YAR020C	0.261354	-0.33604	1.06816		1.80979
YAR023C	-0.205573	0.0791426			-0.461869
YAR027W	-0.174053	0.173028	0.416056	-0.155856	0.724406
YAR028W	-0.201684	1.04234	-0.0963095	-0.182077	0.908154	-0.0447269
YAR029W	-0.210693	1.1178	0.509214		-0.559902
YAR030C	-0.209017	-0.138011			1.10025
YAR031W	-0.209893	-0.240416	-0.142888	-0.219935	-0.690481	-0.0244354
YAR033W	-0.183261	-0.163395			-0.326307
YAR035W	-0.182858	-0.335345	0.462635	-0.155761	-0.761063
YAR037W	-0.211623
YAR040C	-0.211123
YAR042W	-0.179167	0.0970504	0.136584		-0.534475
YAR043C	-0.211247
YAR044W	-0.197074	-0.292401	0.0900053	-0.165961	-0.572731
YAR050W	-0.210903	-0.224595	0.462635		-0.821992
YAR052C	-0.203918
YAR053W	-0.206658	-0.341952	0.881843		0.513991
YAR060C	-0.210038	-0.153485	0.27632		-0.300132
YAR061W	-0.208673	-0.27571			4.41365
YAR062W	-0.210269	-0.337084	0.0900053		-0.558551	-0.0485919
YAR064W	-0.210586	0.283431		-0.189739	-0.833168
YAR066W	-0.185464		0.695528		-0.944631
YAR068W	-0.17437	0.261524	-0.375782		-0.559005
YAR069C	-0.203424	-0.333433			2.21783
YAR070C	-0.209748	-0.236939			-0.0502506
YAR071W	0.0306224	-0.329086	-0.562096	-0.190984	0.873822	-0.0698497
YAR073W	-0.12576	-0.280057	-0.0497308	-0.0485322	0.427269
YAR074C	-0.210339
YAR075W	0.0211185		-0.00315206	-0.0511183	5.20892
YBL001C	0.00516757	0.930894	0.322899	-0.18064	0.409117	-0.0147727
YBL002W	0.264185	4.2847	-0.748411	5.10987	0.430567
YBL003C	0.501558	5.28632	-0.888147	0.207135	-0.0254763	0.0060019
YBL004W	-0.134178	-0.279535		-0.12602	-0.874602
YBL005W	-0.193324	-0.332389	0.788686	-0.222162	-0.116493	-0.0500413
YBL005W-A	-0.190482		1.39421		-0.184334
YBL005W-B	0.420927		-0.701833
YBL006C	-0.00913933	2.50922	-0.608675		0.0201778
YBL007C	-0.0550364	-0.0663801	-0.0963095	-0.179562	-0.273946	-0.0548726
YBL008W	-0.202344	-0.348037		-0.205879	-0.6896	-0.0510076
YBL009W	-0.197579	-0.319871	-0.329203		-0.355484
YBL010C	-0.206014	-0.299877	-0.701833	-0.194528	-0.424307	-0.0210534
YBL011W	-0.148555	-0.252239	-0.562096	-0.200994	-0.261919	0.0243609
YBL012C	-0.210339	0.274564			1.79411
YBL013W	-0.209629	-0.0131783		-0.200515	-0.844421
YBL014C	-0.183519	-0.301094		-0.220461	-0.814726	-0.0587377
YBL015W	-0.164861			0.0538352	0.56153	-0.0717822
YBL016W	-0.160686	-0.179217		-0.0894312	0.36573	-0.0539064
YBL017C	-0.0797552			-0.104637	-1.05811	-0.0601871
YBL018C	-0.137794	0.376447	1.02158	-0.109522	0.77457	-0.0529401
YBL019W	-0.202833	-0.351688		-0.216223	-0.513558	-0.0553558
YBL020W	-0.173457	-0.294314	-0.701833		-0.181212
YBL021C	-0.176084	1.40015		-0.166033	0.439228	-0.0500413
YBL022C	-0.0693433	-0.299703	-0.42236	0.00898514	-0.187557
YBL023C	-0.198358	-0.317959	-0.655254	-0.188231	0.0230107	-0.0147727
YBL024W	-0.11141	-0.264757	-0.841569	0.074189	0.213898	-0.0572883
YBL025W	-0.177078	0.00107841			-0.212626	0.123886
YBL026W	-0.0674898	-0.0988924	0.136584	-0.173217	0.315104	-0.0597039
YBL027W	1.80299	0.589602	0.322899	2.62887	0.473391	-0.0514907
YBL028C	-0.153294	-0.152616	-0.748411	-0.0774345	0.0594726	-0.0394124
YBL029C-A		1.43057		-0.202287		-0.0688834
YBL029W	-0.195478		-0.42236		-0.948988	-0.0597039
YBL030C	0.577739	-0.14427	-0.236046	-0.161986	0.794237
YBL031W	-0.208378	-0.332042	-0.562096	-0.219815	-0.372633
YBL032W	-0.143355	0.0325475	-0.841569	0.0285726	-0.0697701
YBL033C	-0.112065	-0.0283043	0.183163	-0.0769795	-0.205073
YBL034C	-0.167332		-0.42236	-0.213661	-0.618368	-0.0263679
YBL035C	-0.169782	-0.319697	-0.888147	0.042054	-0.0269339	-0.0495582
YBL036C	-0.129762	-0.195386	-0.608675	-0.0787754	0.399925
YBL037W	-0.201023	-0.322305		-0.188063	-0.290744	-0.0519738
YBL038W	-0.111286	0.0308089	-0.608675	-0.157173	0.126312	0.0586632
YBL039C	0.144379	-0.224595	-0.79499	0.543259	0.397766	0.113257
YBL040C	-0.0756775	-0.107759	-0.00315206		0.112017	-0.0283004
YBL041W	-0.0319777	0.529272	-0.329203	-0.103104	0.310157
YBL042C	-0.0924664	-0.107412	-1.02788		0.126783
YBL043W	-0.197665	-0.196081	0.322899		0.200846
YBL044W	-0.210586		-0.515518		0.795463
YBL045C	-0.0863687	-0.231028	0.229741	0.0348703	0.537755	0.0659102
YBL046W	-0.178824	-0.328043	-0.655254	-0.201952	-0.533664	-0.0432775
YBL047C	-0.157087	-0.182868	0.509214	-0.129851	-0.575056	-0.0389293
YBL048W	-0.20791	-0.348385	0.27632		1.10833
YBL049W	-0.201399	-0.237461			-0.829605
YBL050W	-0.102024	-0.233462	-0.189467	-0.213374	0.175003
YBL051C	-0.164071	-0.30179	-0.236046	-0.121758	-0.423825	-0.0650184
YBL052C	-0.185023	-0.348559	-0.701833		-0.915059	-0.0712991
YBL053W	-0.18707	-0.319176			0.693729
YBL054W	-0.100724		-0.468939	-0.206262	-0.619012	-0.0659846
YBL055C	-0.15613	-0.14427	0.369478	-0.191176	0.788426	-0.0466594
YBL056W	-0.15223	-0.207382	-0.515518	0.0273993	0.177036	-0.0485919
YBL057C	-0.145944	0.226752	-0.0963095	-0.173696	0.315332	-0.0582545
YBL058W	-0.0193041	0.235792	-0.515518	-0.152648	0.547519	-0.0447269
YBL059C-A				-0.219456		-0.0466594
YBL059W	-0.203075	-0.195908	-0.142888	-0.211218	0.406464	-0.0403787
YBL060W	-0.198648	-0.334302	0.0900053		-0.665557	-0.0640521
YBL061C	-0.123181	-0.324044	0.136584	-0.160071	-0.336787	-0.0698497
YBL062W	-0.195854	-0.137142	0.27632		2.15149
YBL063W	-0.203628	-0.319524		-0.224772	-0.671018
YBL064C	-0.157049	-0.204079		-0.140076	0.654354	-0.0181547
YBL065W	-0.204569	-0.197472			2.14774
YBL066C	-0.207771	-0.285447			-0.930476
YBL067C	-0.185228	-0.317959	-0.748411	-0.223143	-0.847382	-0.0592208
YBL068W	-0.0172303	-0.259541		-0.0384271	0.0527496	-0.0186378
YBL069W	-0.183358	0.0548018	-0.701833	-0.213374	0.0539089	-0.0717822
YBL070C	-0.210339	0.383228	2.46552		3.2512
YBL071C	-0.195199	-0.172262	0.136584		-0.0946646
YBL071W-A		0.590819		-0.0249937
YBL072C	8.5348	0.636371	-0.189467	0.0756018	0.296102
YBL073W	-0.209167	-0.00917946			1.52554
YBL074C	-0.208931	-0.259367	-0.282624	-0.0506154	-0.135271	0.0461018
YBL075C	-0.209237	-0.327347		0.189918	-0.565959	-0.0461763
YBL076C	0.112354	-0.200602	0.322899	0.247842	-0.024987	-0.0321655
YBL077W	-0.190299	0.185199	1.81342		7.78015
YBL078C	-0.167966	0.561089	3.62999	-0.178006	-0.0121286	0.0649439
YBL079W	-0.168976	-0.302311	0.0434266	-0.157413	-0.803094	-0.0650184
YBL080C	-0.21288	-0.289445		-0.192852	-0.260902
YBL081W	-0.139562	-0.323522	-0.934726		-0.2104
YBL082C	-0.170969	-0.287011	-0.468939		0.000736121	-0.0601871
YBL083C	-0.145273	-0.0912424	-0.329203		1.06635
YBL084C	-0.18606		0.0434266	-0.211937	-0.667961	-0.0732316
YBL085W	-0.130799	-0.163221		-0.178509	-0.719886	-0.0732316
YBL086C	-0.190031	-0.292053	-0.515518	-0.216654	-0.143856	-0.0592208
YBL087C	4.39175	0.888471	0.0434266	0.150073	0.687487
YBL088C	-0.193222	-0.339692	0.64895	-0.103104	-1.00771
YBL089W	-0.194334		-0.00315206		-0.243466
YBL090W	-0.162491	0.597078	-0.0963095	-0.195726	0.246661	-0.0427943
YBL091C	0.0752408	-0.291184	-0.00315206	-0.17803	0.417182	-0.0572883
YBL091C-A	-0.133802	3.68731		-0.217564		-0.067434
YBL092W	4.07503	2.44419		0.135514	0.403862
YBL093C	-0.127285	0.226925	-0.655254	-0.0795896	-0.228703	-0.0152559
YBL094C	-0.191089	-0.0175248	0.0434266		0.584437
YBL095W	-0.196821	-0.107759	-0.00315206	-0.209279	0.81514	-0.052457
YBL096C	-0.16356	1.6752			0.466833
YBL097W	-0.208458		-0.0963095	-0.209279	-0.845909	-0.0732316
YBL098W	-0.194613	-0.355861		-0.212823	0.126686	0.00986695
YBL099W	-0.0233603	-0.0399531	0.369478	0.529275	0.29352	-0.0510076
YBL101C	-0.159096	-0.259541	-0.236046	-0.181382	-0.639939	-0.0418281
YBL101W-A	-0.146326		0.928422		-0.96569
YBL101W-B	-0.165392		1.39421		-0.916311
YBL102W	-0.0952709	0.118957	-0.608675	-0.216415	-0.42564
YBL103C	-0.200265	-0.31396	-0.655254	-0.200994	-0.659787	-0.0572883
YBL104C	-0.185448	-0.340213		-0.221731	-0.568753
YBL105C	-0.191282	-0.297791	-0.562096	-0.190793	-0.724785
YBL106C	-0.199148	-0.290489	-0.42236		-0.810848
YBL107C	-0.182402	-0.291706	-0.748411	-0.207746	-0.443767	-0.070816
YBL108W	-0.211069				1.13699	-0.070816
YBL109W	-0.136349				0.528763
YBL111C	-0.170738			-0.219456	-1.05296
YBL112C	-0.100557		-0.888147		2.00698
YBL113C	0.130969		-0.981305		-0.995004
YBR001C	-0.185566	-0.327347	1.06816	-0.178533	-0.358468	-0.0606702
YBR002C	-0.158618	-0.0585563	-0.79499	-0.0113447	-0.417184
YBR003W	-0.178243	-0.225638	-0.655254	-0.136245	-0.487499	-0.0437606
YBR004C	-0.158064		-0.748411		-0.243323
YBR005W	-0.15951	0.983922			0.0483454
YBR006W	-0.208458	-0.239025	0.416056	-0.213374	0.193476	-0.0597039
YBR007C	-0.190031	-0.321958		-0.217109	-0.765287	-0.0650184
YBR008C	-0.0969417		-0.42236		-1.05083
YBR009C	0.510992	2.98508	-0.934726	6.11554	0.334702	-0.0447269
YBR010W	6.59281	21.0857	-0.934726	4.87427	0.590929
YBR011C	0.352471	0.543529	1.06816	1.34795	0.973926	0.351924
YBR012C	-0.204966	-0.27119			1.30632
YBR012W-A	0.29562		0.555792		-0.971499
YBR012W-B	0.118242		0.742107		-0.994737
YBR013C	-0.20646	0.155642			0.393175
YBR014C	-0.085262	-0.323349	-0.282624	-0.213374	0.607359
YBR015C	-0.174569	-0.182346	-0.655254	-0.113497	0.848639	-0.067434
YBR016W	0.0201299	1.46952	-0.375782	-0.198671	0.652177	-0.0273341
YBR017C	-0.177835	-0.305093	0.555792	-0.182963	-0.0201828	-0.0548726
YBR018C	-0.212885	-0.326478	-0.00315206	-0.155761	-0.466894
YBR019C	-0.208931	-0.30179	-0.375782		-0.737991
YBR020W	-0.208657	-0.307179	0.229741		-0.964096
YBR021W	-0.171243	-0.31935	-0.236046		-0.833011
YBR022W	-0.189977	0.183981	-0.329203	-0.19812	0.560047	-0.0432775
YBR023C	-0.120715	-0.1933	-0.189467	-0.158011	-0.655314	-0.0510076
YBR024W	-0.194065	-0.21086	0.64895	-0.190697	-0.13729	-0.0684003
YBR025C	0.374063	-0.136099		0.371258	0.338461	-0.00897516
YBR026C	-0.178636	-0.254151	2.46552	-0.157413	0.436846	-0.063569
YBR027C	-0.209646	-0.253804	0.416056		-0.273424
YBR028C	-0.195301	-0.321088	-0.79499	-0.190937	-0.620072	-0.0437606
YBR029C	-0.116852	-0.320567	-0.142888		-0.130846
YBR030W	-0.202463	-0.315003	0.136584	-0.125398	-0.611599	-0.0568052
YBR031W	7.1168	0.171116	-0.888147	0.0331941	0.870129
YBR032W	-0.199341	1.04477	-0.0963095		-0.410039
YBR033W	-0.212896	-0.339344	0.229741		-0.813187
YBR034C	-0.0232904	-0.188779	-0.934726	0.256104	-0.240238	-0.0539064
YBR035C	-0.05278	0.46616	0.136584	-0.103104	0.662063
YBR036C	-0.0685536	-0.0874175	-0.562096		0.768375	-0.0597039
YBR037C	-0.202479	-0.05647		-0.165075	0.205955	-0.0389293
YBR038W	-0.181322	-0.342821		-0.103104	-0.203935
YBR039W	-0.00438469	-0.0714221	-0.329203	0.160345	-0.237541
YBR040W	-0.212848		2.09289		1.30246
YBR041W	-0.132765	-0.24372		0.178544	0.4569
YBR042C	-0.157473	-0.32161	-0.701833	-0.178006	-0.398294
YBR043C	-0.170781	-0.258498	-0.701833	-0.143021	-0.901076	-0.0601871
YBR044C	-0.198014	-0.273276	-0.42236		-0.667394
YBR045C	-0.209608	-0.352731			-0.502504
YBR046C	-0.166548	-0.246154	-0.329203	-0.190793	0.359684	-0.0737147
YBR047W	-0.204896	-0.273972		-0.174414	0.492009
YBR048W	3.63733	-0.135925	0.27632	-0.143836	-0.28482	-0.0655015
YBR049C	-0.115407	-0.327173	-0.841569	-0.0463052	-0.366042	-0.0688834
YBR050C	-0.172076	-0.208599	1.39421		-0.5429
YBR051W	-0.209608	-0.295183			2.71821
YBR052C	-0.0827315	0.703482	0.322899	-0.0703945	0.688797
YBR053C	-0.16968	-0.237287	1.86	-0.143907	0.543963	-0.0650184
YBR054W	-0.148679	-0.172262	3.44367	-0.152743	0.29321	-0.0345811
YBR055C	-0.189235	-0.327521	-0.79499	-0.172259	-0.785361	-0.0737147
YBR056W	-0.174139	-0.173653	0.788686	-0.196276	0.25356	-0.0732316
YBR056W-A	-0.156603
YBR057C	-0.198347	-0.301268	-0.701833	-0.144722	-0.231059	-0.0553558
YBR058C	-0.172011	-0.315177	-0.189467	-0.153342	-0.0955298	-0.0558389
YBR058C-A	0.0650223
YBR059C	-0.151182	-0.287533	0.136584	-0.155042	-0.660378	-0.0113908
YBR060C	-0.191916	-0.287881		-0.185429	-0.552081	-0.0626027
YBR061C	-0.129096	-0.164438	-0.748411	-0.12772	0.109284	-0.0558389
YBR062C	-0.00425038	0.193892	0.136584	-0.221467	0.564255	-0.070816
YBR063C	-0.174225	-0.345951	0.369478		-0.74189
YBR064W	-0.209608	-0.330477	0.369478		1.5061
YBR065C	-0.210199	-0.244937	-0.236046	-0.124128	-0.24865	-0.0548726
YBR066C	-0.185754	-0.156788	6.84392	-0.209279	-0.318383	-0.0698497
YBR067C	0.332373	0.747817		0.626326	0.255724	0.0378886
YBR068C	0.00365791	-0.0107442	-0.608675	-0.051238	-0.626638	-0.0659846
YBR069C	0.0205597	-0.0903731	-0.282624	-0.214068	0.181137	-0.0543895
YBR070C	-0.177867	-0.189127	-0.236046	-0.218019	0.255845	-0.0539064
YBR071W	-0.167864	0.35541	-0.00315206	-0.197402	-0.497574	-0.0732316
YBR072W	-0.197026	-0.193473		0.0549846	0.382456
YBR073W	-0.0469455	-0.345951	-0.748411	-0.175755	-0.282712	-0.0601871
YBR074W	-0.206266	-0.319697	-0.562096		-0.484003
YBR075W	-0.151462	-0.299008	-0.468939		1.3711
YBR076W	-0.209479	-0.312395	1.11474		-0.616006
YBR077C	-0.167472	0.985139	-0.748411	-0.142566	-0.31306	0.185727
YBR078W	0.0727587	0.421825	0.928422	-0.103104	0.323602
YBR079C	0.0412599	-0.327869	-0.0963095	0.466346	-0.0475692
YBR080C	-0.130036		-0.608675	-0.0840435	0.12303	-0.0568052
YBR081C	-0.194243	-0.270668		-0.169625	-0.779795	0.0185633
YBR082C	0.486794	3.05897	0.183163	-0.0293278	0.665907	-0.0688834
YBR083W	-0.0878354	-0.27884	0.0434266	-0.213445	-0.312678
YBR084C-A	1.74856	0.100354	-0.329203	2.11335	-0.25571	0.401203
YBR084W	0.019684	-0.29414	-0.375782	0.0633656	-0.0569849	-0.0394124
YBR085C-A	-0.141098
YBR085W	-0.16839	-0.302833		-0.200275	-0.0932076	-0.0645353
YBR086C	0.0943023	-0.318654	-0.515518	-0.155761	-0.312371	0.158188
YBR087W	-0.129778	-0.221813	-0.608675	-0.115747	0.178977	-0.0080089
YBR088C	0.0785126	-0.28649	-0.375782	-0.190793	0.495299
YBR089C-A				-0.116226	-0.0826701	-0.0249185
YBR089W	-0.210666	-0.292053			0.863746
YBR090C	-0.108654	0.967752	0.0900053		0.680878
YBR090C-A	-0.0127228
YBR091C	-0.152273	1.01904			2.47389
YBR092C	0.0576567	0.0435008	-0.841569	-0.179562	0.932245	-0.0703328
YBR093C	-0.0749844	-0.233983	-0.748411	-0.199557	1.44604	-0.0659846
YBR094W	-0.19593	-0.338127	-0.515518	-0.183753	0.0996393	-0.0737147
YBR095C	-0.174424	-0.277449	-0.701833	-0.187105	0.0342985	-0.0398956
YBR096W	-0.0593451	-0.16044	0.555792	-0.167614	1.36288	-0.0592208
YBR097W	-0.195102	-0.336388		-0.219456	-0.787129	-0.0737147
YBR098W	-0.210091	-0.331694			-0.678026
YBR099C	-0.201232	-0.237808			0.86042
YBR100W	-0.210973	-0.0133522			2.63292
YBR101C	-0.102615	0.872128	2.46552	-0.0341169	0.302463	-0.000278801
YBR102C	-0.205783	-0.310657	-0.329203		-0.2813
YBR103W	-0.168213	-0.325261	-0.748411	-0.171565	-0.117295	-0.0558389
YBR104W	-0.165656	-0.244937	-0.841569	-0.200994	-0.242065	-0.0669509
YBR105C	-0.132056	-0.180955	-0.701833	-0.0668984	-0.702426
YBR106W	0.784778	4.37024	-0.468939	0.657887	0.536954	-0.0258848
YBR107C	-0.173193	-0.196081	-0.748411	-0.223143	-0.585763
YBR108W	-0.208636	-0.307875	-0.00315206		-0.300458
YBR109C	0.158761	0.731821	-0.189467	-0.155761	0.649248
YBR109W-A	-0.201974
YBR110W	-0.192223	-0.324913	-0.79499	-0.180879	0.413758
YBR111C	-0.00919843	0.608553	-0.0963095	-0.120704	0.540759	0.0190464
YBR112C	-0.156028	-0.235548	-0.236046	-0.0681915	-0.298587	-0.0684003
YBR113W	-0.183987	-0.116974	-0.42236		3.25471
YBR114W	-0.201275	-0.346298	-0.329203	-0.217564	-0.804176	-0.0587377
YBR115C	-0.108917	-0.257802	-0.375782	-0.102003	-0.536434	-0.0181547
YBR116C	-0.209259	0.727996	4.04919		0.6852
YBR117C	-0.211069	-0.295531	1.53394	-0.222569	-0.786301
YBR118W	10.2719	-0.194169	0.881843	6.46167	0.518752	-0.0601871
YBR119W	-0.184696	-0.231549	-0.189467	-0.155497	0.0489271
YBR120C	-0.186232	-0.122712	-0.142888	-0.175132	0.254316	0.377047
YBR121C	0.208586	-0.225638	0.0434266	1.01784	0.418434	-0.0534232
YBR122C	-0.156114	0.805887	-0.468939		-0.448566	-0.0611533
YBR123C	-0.171286	-0.300573	-0.608675	0.152204	-0.478879	-0.0640521
YBR124W	-0.210263	-0.00465904			0.300609
YBR125C	-0.164866	-0.278492		-0.222569	-0.104177	-0.0447269
YBR126C	-0.0490568	0.00959766	3.58341	-0.0604571	0.844516
YBR127C	0.0186847	-0.0403008	0.555792	1.74564	0.805482	-0.0606702
YBR128C	-0.211118	-0.273624	1.44079		0.0333039
YBR129C	-0.170803	-0.0651631	-0.00315206	-0.188781	-0.430064	-0.0703328
YBR130C	-0.175041	-0.275015	-0.562096	-0.207651	-0.429638	-0.0408618
YBR131W	-0.199782	-0.333085	-0.236046	-0.157413	-0.556123	-0.0601871
YBR132C	-0.203451	-0.316394	0.602371		-0.470053	-0.0316823
YBR133C	-0.164184	-0.307179	-0.841569	-0.197881	-0.640289	-0.0679172
YBR134W	-0.209608	-0.142184	-0.142888		2.91542
YBR135W	-0.124685	-0.159049	-0.42236	-0.0158943	1.12572	-0.0495582
YBR136W	-0.199449	-0.335693		-0.155761	-0.879717
YBR137W	-0.149108	-0.094372	0.369478	-0.197402	0.469739	-0.0669509
YBR138C	-0.212858			-0.221467	-0.423477	-0.0722654
YBR139W	-0.167488	-0.224942	1.76684	-0.202742	1.49317	-0.0659846
YBR140C	-0.178195	-0.31396	0.555792	-0.213374	-0.949596
YBR141C	-0.17725	-0.204079		-0.211218	0.239082	-0.0684003
YBR142W	-0.0743021	-0.329434		-0.152887	-0.116157	-0.0133233
YBR143C	0.154238	-0.236244	-0.748411	0.284982	0.164948	-0.0447269
YBR145W	-0.170641	-0.258846	1.11474	-0.0188875	0.728655
YBR146W	-0.0934765	-0.143923		-0.12602	-0.462038
YBR147W	-0.210371	-0.321958			-0.144845
YBR148W	-0.208936	-0.342821	0.369478		-0.110348	-0.0659846
YBR149W	-0.0802333	0.0214203	-0.189467	0.292716	0.398704	-0.0283004
YBR150C	-0.203682	-0.271364		-0.184088	-0.931123	-0.0394124
YBR151W	-0.0891086	-0.0663801	-0.655254	-0.195798	-0.383313	-0.0481088
YBR152W	-0.209748	-0.287359		-0.166033	-0.678598	-0.0529401
YBR153W	-0.164963	0.0412406	-0.888147		0.0349631
YBR154C	0.0146016	-0.100805	-1.02788	-0.155761	0.326695
YBR155W	-0.145863	-0.337258	-0.888147	-0.210045	-0.00899037	-0.0587377
YBR156C	-0.196537	-0.33917	0.602371	-0.218498	-0.544875	-0.0684003
YBR157C	-0.185921	0.159815			-0.768145
YBR158W	0.0618096	-0.251891	-1.02788	-0.177767	-0.84195	-0.0664678
YBR159W	0.0542237	-0.234679	-0.42236	0.777184	0.190097	0.402653
YBR160W	-0.101632	-0.218336	-0.468939	-0.139885	0.397485
YBR161W	-0.200657	-0.297965	-0.142888	-0.221467	0.364599
YBR162C	0.186381	-0.0903731	0.416056	0.0683941	0.403004	-0.0423112
YBR162W-A	0.0132854	0.647498	-0.562096	-0.205879	3.68899	-0.0727485
YBR163W	-0.173666	-0.323522	-0.515518	-0.192134	-0.960404	-0.0616365
YBR164C	-0.0894095	-0.250326	-0.562096	-0.101859	0.209483
YBR165W	-0.16759	-0.268582	0.183163		-0.574666
YBR166C	-0.149302	-0.317959	0.742107	-0.173935	0.173698	-0.0365136
YBR167C	-0.193603	-0.205992	2.09289		-0.294179	-0.0427943
YBR168W	-0.212805				-0.792542	-0.0510076
YBR169C	-0.189429	-0.229811		0.0575468	-0.0710275	2.46272
YBR170C	-0.178324	-0.252239	0.742107	-0.200994	0.179653	-0.0606702
YBR171W	-0.0340623	-0.0583825	-0.608675	-0.0388821	0.428747
YBR172C	-0.142205	-0.240938	-1.07446	-0.202646	-0.963144	-0.0655015
YBR173C	-0.119173	2.64917	-0.236046	-0.160526	0.480191	-0.0664678
YBR175W	-0.179049	-0.17035	1.53394		-0.304093	0.495897
YBR176W	-0.195575	-0.276927		-0.192134	0.20068	-0.0176715
YBR177C	-0.140588	-0.332911	0.229741	-0.0943161	0.945806
YBR178W	-0.210795	0.512581	0.369478		3.79419
YBR179C	-0.201909	-0.341778	-0.00315206	-0.207651	0.0124708	-0.0630859
YBR180W	-0.203043	-0.337605			-0.440962
YBR181C	3.28937	-0.0543836	-0.0963095	0.484305	0.246715
YBR182C	-0.208324	-0.305788			-0.517258
YBR183W	-0.186646	-0.147052	2.09289		-0.150431
YBR184W	-0.208673				-0.738114
YBR185C	-0.159639	-0.173653	-0.142888	-0.161005	-0.206792	0.0156645
YBR186W	-0.209608	-0.348385			-0.901158
YBR187W	-0.0399344	0.223796	-0.562096	-0.174175	-0.391666
YBR188C	-0.184792	-0.0326509	-0.468939	-0.191894	0.208629
YBR189W	0.751931	0.246746	-0.375782	0.719834	0.793968	-0.0606702
YBR190W	-0.204563	0.0819244	2.18605		-0.0225668
YBR191W	11.9806	0.211452	-0.142888	-0.128247	0.50253
YBR192W	-0.168192	-0.211903	-0.236046		-0.592998
YBR193C	-0.20149		-0.515518	-0.208537	-0.18852
YBR194W	-0.190052	1.25184	0.27632		-0.0151836	-0.00124506
YBR195C	-0.177239	-0.317089	-0.79499	-0.222569	-0.777523	-0.0597039
YBR196C	0.544559	0.381315	1.53394	1.71856	0.762349	0.18621
YBR197C	-0.199964	0.186416	-0.236046	-0.193571	-0.648581	-0.0297498
YBR198C	-0.121413		-0.608675	0.0222749	-0.0560677	-0.0645353
YBR199W	-0.116503	-0.188779	-0.329203	-0.100662	0.738097	-0.0688834
YBR200W	-0.175869		-1.02788	-0.14204	-0.287216	-0.0655015
YBR201W	-0.168637	0.0374156	0.229741	-0.220438	-0.398322	-0.0732316
YBR202W	-0.176787	-0.249283		-0.222162	-0.440105
YBR203W	-0.200147	-0.340909			-0.820894
YBR204C	-0.184234	-0.311004	0.136584		-0.213523
YBR205W	-0.137101		-0.562096	-0.167661	0.834511	-0.0664678
YBR206W	-0.0418147	0.976446	0.136584		4.14994
YBR207W	-0.0369365	-0.052645	-0.42236	-0.214499	0.462066	-0.0456931
YBR208C	-0.163018	-0.319697		-0.182675	-0.669619	-0.0529401
YBR210W	-0.135591	-0.216076	-0.0963095		-0.499954
YBR211C	-0.184363	-0.278492	-0.0497308	-0.187105	-0.305212	-0.0418281
YBR212W	-0.170029	-0.290662	1.39421	-0.172522	-0.0821439	-0.0611533
YBR213W	-0.185813	-0.118017			-0.555417
YBR214W	-0.182638	-0.105325	1.90657	-0.097477	-0.156165	-0.0485919
YBR215W	-0.194012	-0.340735	-0.888147	-0.220438	-0.443436	-0.0669509
YBR216C	-0.195677	-0.3117	0.788686	-0.183106	-0.298379	-0.063569
YBR217W	-0.194141	-0.147922	0.0900053		-0.644407
YBR218C	-0.0843809		0.322899	3.14954	-0.409136	-0.0553558
YBR219C	-0.212869	-0.153311	-0.00315206		1.20497
YBR220C	-0.166907	-0.254499	-0.655254		-0.457592
YBR221C	0.0493186	-0.183216	-0.0497308	0.113795	0.217746	-0.0398956
YBR222C	-0.170921		-0.00315206	-0.0710889	0.433865	-0.0616365
YBR223C	-0.208507	-0.263366	0.369478	-0.175132	-0.538643
YBR224W	-0.208952	-0.213641			1.83394
YBR225W	-0.193705	-0.335519	-0.00315206	-0.211218	-0.801711	-0.0703328
YBR226C	-0.198874				-0.301973
YBR227C	-0.193899		-0.608675	-0.0341169	0.182371	-0.0345811
YBR228W	-0.205466	-0.274493			-0.34305
YBR229C	-0.185426	-0.33465	-0.329203	-0.220438	-0.056645	-0.0616365
YBR230C	-0.120301	0.308467	0.509214	-0.13409	0.65604
YBR231C	-0.176965	-0.0740301	-0.515518	-0.185908	0.237414	-0.0640521
YBR232C	-0.204053	-0.308396	0.27632		3.68241
YBR233W	-0.20141	-0.331694		-0.188063	0.0255453	-0.0572883
YBR233W-A		-0.144966		-0.21493		0.0354729
YBR234C	-0.12273	-0.0166555	0.416056	-0.155761	0.44735	-0.0427943
YBR235W	-0.178265	-0.221465	-0.748411		-0.58433	-0.0597039
YBR236C	-0.157914	-0.259367			-0.0430523
YBR237W	-0.196741	-0.336736	-0.562096	-0.217564	-0.720196
YBR238C	-0.184599	-0.271885	-0.00315206	-0.17633	-0.622577	-0.0655015
YBR239C	-0.201947	-0.328738	-0.701833	-0.224077	-0.79404	-0.0669509
YBR240C	-0.209259				-0.657626
YBR241C	-0.148303	-0.281969	-0.00315206		0.478407	-0.0331317
YBR242W	-0.121096	-0.165655	-0.468939	-0.131935	0.122292	-0.0587377
YBR243C	-0.163367	-0.30857	-0.655254	-0.12602	0.590167
YBR244W	-0.147653	0.0403713	-0.655254	-0.195678	0.871824	0.00648504
YBR245C	-0.179468	-0.327173		-0.120656	-0.0961557	-0.0568052
YBR246W	-0.142382	-0.313091	-0.515518	-0.159352	-0.332703	-0.0345811
YBR247C	-0.139905	-0.287533	-0.748411	0.0388692	0.169334	-0.0577714
YBR248C	-0.128521	-0.201123	-0.701833	0.0286205	0.559992	-0.0476257
YBR249C	0.243039	-0.205296	0.136584	0.218413	0.514968	-0.0403787
YBR250W	-0.207497	-0.344212			-0.410292
YBR251W	-0.187806	-0.171567	-0.562096	-0.0661801	0.423181	0.0224284
YBR252W	0.0334913	3.03028	-0.515518	-0.167781	0.909992
YBR253W	-0.181295	0.348281	-0.0963095	-0.173935	-0.445503	0.0103501
YBR254C	-0.12166	0.0902697		-0.197402	0.021518
YBR255C-A		0.163118
YBR255W	-0.193039	-0.33917	-0.375782	-0.216654	-0.760083	-0.0732316
YBR256C	-0.129977	0.0132488	-0.189467	-0.0513338	0.501166	0.0605957
YBR257W	-0.178673	-0.307875	-0.655254		-0.263046
YBR258C	-0.193872	-0.256064	-0.562096	-0.189739	0.39205	-0.0529401
YBR259W	-0.207814		-0.562096		-0.766769	-0.067434
YBR260C	-0.178152	-0.295009	-0.748411	-0.173001	-0.299246	-0.0529401
YBR261C	-0.0818397	0.181374	-0.515518	-0.183106	0.487967
YBR262C	-0.0730557	2.58571	-0.608675	-0.165075	0.217644
YBR263W	-0.000683053	-0.18252	0.322899	0.115447	0.514323	-0.0539064
YBR264C	-0.142033	0.149383	-0.468939	-0.193571	0.432855	-0.0471425
YBR265W	-0.106773	0.1506	-0.79499	-0.0417556	0.0807136	0.024844
YBR266C	-0.209608	0.0259407	-1.02788	-0.218019	0.911591	-0.0693666
YBR267W	-0.145847	-0.00274656	-0.748411	-0.206262	0.371289	-0.0186378
YBR268W	-0.0684783	1.10406	-0.515518	-0.199796	0.730107
YBR269C	-0.161175	1.69954	-0.42236		0.0693106
YBR270C	-0.197649	-0.324044	-0.142888		-0.869657
YBR271W	-0.17451	-0.325435	-0.655254	-0.22094	0.0676401	-0.0360305
YBR272C	-0.196075	-0.320741	-0.329203	-0.21493	0.0543911	-0.067434
YBR273C	-0.156818	-0.233983	-0.236046	-0.193523	0.27742	-0.0519738
YBR274W	-0.165478	-0.253456	-0.468939	-0.165554	-0.613	-0.0601871
YBR275C	-0.19392	-0.351688			-0.765884
YBR276C	-0.121499		-0.79499		-0.843992
YBR278W	-0.185437	-0.108629	-0.934726	-0.207363	0.0320698	0.486717
YBR279W	-0.141351	-0.219727	-0.748411	-0.196013	0.0973326	-0.0181547
YBR280C	-0.192437	-0.271538			-0.502008
YBR281C	-0.178958	-0.32613	-0.701833	-0.179682	-0.285198	-0.0476257
YBR282W	-0.101079	-0.20773		-0.192804	0.419355	-0.0109077
YBR283C	0.088167	-0.20095	-0.562096	-0.209279	0.41183
YBR284W	-0.209855	-0.346124	0.742107		-0.505764
YBR285W	-0.206927	-0.305615			-0.0771559
YBR286W	0.285885	0.132866	-0.00315206	-0.0559074	1.33715	-0.0703328
YBR287W	-0.136263	0.0254191	0.229741	-0.071927	0.131036	-0.0606702
YBR288C	-0.162878	-0.311352	-0.701833	-0.150133	0.426275	-0.0365136
YBR289W	-0.189171	-0.335171	0.27632	-0.18835	-0.395814	-0.0732316
YBR290W	-0.158161	-0.115062		-0.152624	0.0866091	-0.0514907
YBR291C	-0.176863	-0.209643	-0.981305	-0.0666111	-0.342444
YBR293W	-0.172425	-0.326652			-0.880942
YBR294W	-0.209608	-0.340039	-0.934726		-0.955408
YBR295W	-0.193345	-0.2811	0.136584		-0.996822
YBR296C	-0.197128	-0.286316	-0.236046	-0.155761	0.0188457
YBR297W	-0.20567	-0.344734	0.0900053		-0.635048
YBR298C	-0.201915	-0.32613	-0.375782		-0.312798
YBR299W	-0.205573	-0.353948	1.06816	-0.129636	-0.249804	-0.0543895
YBR301W	-0.139202	-0.246501			0.672809
YBR302C	-0.118217		-0.608675		-0.14512	-0.070816
YCL001W	-0.183363		-0.00315206	-0.158131	-0.124425
YCL001W-A	-0.20704	-0.313786
YCL002C	-0.162932	-0.183389	-0.515518		-0.925262
YCL003W	-0.210371	-0.249283
YCL004W	-0.209866	-0.272059	0.416056		-0.923171
YCL005W	-0.183659	-0.129144	-0.79499	-0.222569	-0.668472	-0.0543895
YCL006C	-0.204692
YCL008C	-0.201517	-0.095589	-0.00315206	-0.193571	-0.301798	-0.052457
YCL009C	-0.0108317	0.115132	0.695528	0.129408	-0.00675768	-0.0239522
YCL010C	-0.181526	0.063495	-0.329203	-0.184232	-0.783634	-0.0543895
YCL011C	0.14656	-0.11454	-0.42236	-0.163663	-0.123178	-0.04521
YCL012W	-0.200061		-0.236046
YCL013W	-0.205068
YCL014W	-0.2105	-0.346646	-0.468939		-0.642715	-0.070816
YCL016C	-0.196757	-0.225116	-0.79499	-0.186387	0.45327	-0.0442437
YCL017C	-0.0718254	-0.208599	-0.655254	-0.170056	0.184293
YCL018W	-0.0516732	-0.0783766	1.95315	-0.12602	-0.653497
YCL019W	0.396461				-0.890168
YCL020W	-0.157232	-0.328564
YCL021W	-0.207255
YCL021W-A		-0.151746
YCL022C	-0.208721	-0.26128	-0.841569		2.29662
YCL023C	-0.209581	0.174593	-0.375782		2.6264
YCL024W	-0.205439	-0.309961	-0.888147	-0.213254	-0.743841	-0.0640521
YCL025C	-0.104802	-0.210686	-1.07446	0.279115	-0.423903	-0.0655015
YCL026C	-0.211639
YCL026C-A	-0.203354	-0.235896			0.355696
YCL027C-A		-0.141315
YCL027W	-0.186093	-0.333433			-0.573495
YCL028W	-0.0988382	-0.245111	0.229741	-0.162441	0.435907	-0.0500413
YCL029C	-0.174891	-0.175044	-0.562096	-0.216151	-0.064009	-0.0374799
YCL030C	-0.0251278	-0.0589041	-0.981305	-0.138304	0.197494
YCL031C	-0.0726689	-0.0882868	-0.888147	-0.163639	-0.430668	-0.0258848
YCL032W	-0.189783	-0.281274	-0.934726	-0.186147	-0.132322	-0.0558389
YCL033C	-0.0999933	0.488067	0.0434266	-0.210189	0.846231
YCL034W	-0.110233	0.164509	-0.42236		0.56194
YCL035C	0.0742899	0.189545	1.39421	-0.101045	0.606358
YCL036W	-0.0155541	-0.221639			-0.645489
YCL037C	-0.145788	-0.15731	-0.42236	0.00445942	-0.26565
YCL038C	-0.188172	-0.33691	0.0900053		0.0476546
YCL039W	-0.192115	-0.30631		-0.197402	-0.579732	-0.063569
YCL040W	0.0499418	1.06077	1.58052	0.296979	1.08651	-0.00607638
YCL041C	-0.208721		0.0434266		5.70495
YCL042W	-0.190879		2.60525		8.17958
YCL043C	0.254107	0.269	-0.236046	1.35837	1.32429	-0.070816
YCL044C	-0.191175	-0.287533	-0.0497308	-0.144482	-0.105689	-0.026851
YCL045C	-0.149748		-0.468939	-0.156958	0.661406	-0.0514907
YCL046W	-0.210339	4.10058	-0.189467		5.58994
YCL047C	-0.184046	-0.210686	-0.0963095	-0.206262	0.248433	0.0267765
YCL048W	-0.209629	-0.330825	1.44079		-0.147856
YCL049C	-0.179049	0.00177386	-0.748411	-0.210428	-0.245979	-0.0655015
YCL050C	0.01941	-0.0449951	0.416056	0.11267	1.21578	-0.015739
YCL051W	-0.205675	-0.228246	-0.375782		-0.757674
YCL052C	-0.163523	-0.245806	-0.282624	-0.108085	-0.540784
YCL053C	-0.198879
YCL054W	-0.124685	-0.331346	-0.934726	-0.213374	-0.226774
YCL055W	-0.188489	-0.183737		-0.185669	-0.73974	-0.0664678
YCL056C	-0.123557	-0.257455	-0.142888		3.03975	-0.0568052
YCL057C-A	0.0535843
YCL057W	-0.164705	-0.260758	-0.0963095	-0.0579428	0.128252	-0.0442437
YCL058C	-0.202328	-0.217988	-0.655254		0.563805
YCL059C	-0.154637	-0.325261	-0.515518	-0.138999	0.182869	0.0175971
YCL060C	-0.204268
YCL061C	-0.203215	-0.329434		-0.208872	-0.690771	-0.0273341
YCL062W	-0.180892
YCL063W	-0.197681	-0.237808	-0.42236		0.0390098	-0.0597039
YCL064C	-0.0141304	0.068537	-0.282624	0.650272	0.442815	-0.0408618
YCL065W	-0.21086	-0.0900254			4.1392
YCL066W	-0.208931	-0.229811	-0.748411		0.636431
YCL067C	-0.0665281	-0.297791	-0.888147	-0.213374	-0.5104
YCL068C	-0.205014	-0.257107	-0.655254		-0.266293
YCL069W	-0.209635	-0.348906			-0.413205
YCL073C	-0.186657	-0.344734			-0.750597
YCL074W	-0.211053	-0.351688			-0.233713
YCL075W	-0.208555	-0.102717	4.32867	-0.155761
YCL076W	-0.209608	-0.350819			1.85764
YCR002C	-0.0421156	-0.188779	-0.42236	0.00419602	0.52449
YCR003W	-0.139739	0.421825	-0.282624	-0.185669	-0.0759941	0.0340235
YCR004C	0.0272323	0.0661029	0.136584	-0.0192707	0.108335
YCR005C	-0.102266	0.11774	0.742107	-0.0739624	0.0491166	-0.0601871
YCR006C	-0.212708	0.782241	0.788686		0.0456208
YCR007C	-0.21036	-0.264062	0.416056		0.0407434
YCR008W	-0.153482	-0.272755	-0.00315206	-0.201473	-0.845384	-0.0688834
YCR009C	-0.0924127	0.167812		-0.131264	0.508818	-0.0505244
YCR010C	-0.203806	-0.323696		-0.213374	0.124968
YCR011C	-0.132706	-0.279361	1.20789	-0.160574	-0.170927
YCR012W	12.0593	1.3965	2.04631	7.58843	0.347681	0.0214621
YCR014C	-0.201168	-0.344386	0.136584		-0.468971
YCR015C	-0.204902	-0.251717			0.0363959
YCR016W	-0.153374	-0.320741	-0.329203	-0.181837	0.110796	-0.0418281
YCR017C	-0.109658	-0.315872		-0.12602	-0.185786	0.258196
YCR018C	-0.167509			-0.175851	-0.727507	-0.0737147
YCR018C-A	-0.209608
YCR019W	-0.195709	-0.300225	-0.42236		-0.325676
YCR020C	-0.198664	-0.312569		-0.221467	-0.0157556	-0.0432775
YCR020C-A	-0.15959	0.829706		-0.174893	-0.833036
YCR020W-B	-0.194887	0.0925299		-0.14113		-0.0601871
YCR021C	-0.194092	0.266566		-0.115077	-0.300543
YCR023C	-0.14141	-0.289098	-0.142888		-0.727667	-0.0514907
YCR024C	-0.204988	-0.273972	0.322899	-0.207363	-0.55112	-0.0616365
YCR024C-A	0.541309	1.06355	-0.282624	2.74312	2.56825
YCR026C	-0.172694	-0.288228	-0.375782	-0.144243	-0.373284	-0.0693666
YCR027C	-0.200362	0.00368635	-0.701833	-0.187824	-0.644949	-0.0582545
YCR028C	-0.186071	-0.324218	0.136584		-0.54115
YCR028C-A	-0.0216089		0.136584	-0.152863	0.963011
YCR029C	-0.185964
YCR029C-A	0.108013
YCR030C	-0.199024	-0.178869	-0.0497308	-0.123649	0.252344
YCR031C	3.16037	0.877866	0.416056	0.40483	0.216812	-0.0553558
YCR032W	-0.200211				-0.868488
YCR033W	-0.170674	-0.310309	-0.282624	-0.216654	-0.880428
YCR034W	0.031584	-0.244067	-0.701833	-0.148936	0.449651
YCR035C	-0.0662112	-0.233114	-0.42236	-0.14999	0.0686126	-0.0273341
YCR036W	-0.168804	-0.122538	-0.375782	-0.187153	-0.2165	-0.04521
YCR037C	-0.137106	-0.314134	-0.655254	-0.214068	-1.06655	-0.0698497
YCR038C	-0.212036	-0.337431	0.229741	-0.175611	-0.591325	-0.015739
YCR039C	-0.0547517	-0.274146	-0.748411		-0.403331	-0.022986
YCR040W	-0.209162	-0.324392	-0.841569		1.01716
YCR041W	-0.208818	-0.15957	0.229741		3.22019
YCR042C	-0.175466	-0.315003		-0.19836	-0.783637	-0.00897516
YCR043C	-0.144574	-0.218162		-0.124607	-0.517868	-0.0616365
YCR044C	-0.151327	-0.181651	-0.608675	-0.153103	0.364697
YCR045C	-0.2092	-0.183737			-0.841636
YCR046C	-0.143242	1.82924	-0.981305	-0.126762	-0.0857038	0.0383717
YCR047C	-0.0900649	-0.191039	-0.748411	-0.187345	0.689425	-0.0534232
YCR048W	-0.134313	-0.231202		-0.155761	-0.322402	-0.0572883
YCR049C	-0.209608	0.46616	-0.655254		1.80602
YCR050C	-0.209372	1.6978	-0.655254		2.67502
YCR051W	0.00533949	-0.176783	-0.79499	-0.210356	0.432945
YCR052W	-0.16759	-0.160787	-0.701833	-0.161388	0.109902	-0.0582545
YCR053W	0.230221	-0.121842	-0.468939	0.341302	0.218742	-0.00317759
YCR054C	-0.200061		-0.655254	-0.0113447	-0.228533	-0.0326486
YCR055C	-0.112323
YCR056W	-0.208018
YCR057C	-0.164082	-0.288054	-0.934726	0.173755	-0.402401
YCR058C	-0.2004
YCR059C	-0.130321	0.505105	-0.655254	-0.153581	-0.173645	-0.0543895
YCR060W	-0.137241	1.42466	-0.562096	-0.186387	0.181345	-0.0519738
YCR061W	-0.196821	-0.302311	-0.515518		0.91685
YCR062W	-0.193421		0.229741
YCR063W	-0.211123	1.90991	0.369478	-0.153342	-0.923247	-0.0621196
YCR064C	-0.210591	0.566131	-0.515518		0.102607
YCR065W	-0.178351	-0.237634	-0.981305	-0.217564	-0.877657	-0.067434
YCR066W	-0.200695	-0.320741	-0.42236	-0.221204	-0.570025	-0.0640521
YCR067C	-0.135967	-0.161831			-0.739452	-0.0447269
YCR068W	-0.206406	-0.244067	-0.701833	-0.152863	-0.802929	-0.0688834
YCR068W-A	-0.206932
YCR069W	-0.154857	-0.0941981	-0.515518		0.653271	-0.0548726
YCR070W	-0.151596
YCR071C	-0.172393	0.437646	-0.468939	-0.18519	0.335119	0.0171139
YCR072C	-0.124406	-0.230158	-0.79499	-0.213374	-0.18683
YCR073C	-0.193028		-0.701833	-0.224772	-0.885211
YCR073W	-0.108073
YCR073W-A	-0.0581148	0.03446	-0.329203	-0.19836	0.378063	-0.0529401
YCR074C	-0.210795
YCR075C	-0.183068	0.000382963	1.20789		-0.309109	-0.0712991
YCR076C	-0.156394	-0.0557745	-0.0963095	-0.217564	0.0552658
YCR077C	-0.104506	-0.187388	-0.562096	-0.200611	0.0598955	-0.067434
YCR079W	-0.157952	0.0226373		-0.215792	-0.684172	-0.0423112
YCR080W	-0.205041
YCR081W	-0.199653	-0.349602	-0.515518	-0.184711	-0.966798	-0.0548726
YCR082W	-0.0579537	0.384445	-0.42236	-0.202646	0.352643	-0.0645353
YCR083W	-0.153213	0.634632		-0.201952	0.0945148	0.00986695
YCR084C	-0.109422	-0.237808	-0.655254	-0.106169	-0.278961	-0.0616365
YCR085W	-0.206094	-0.139576			0.0633833
YCR086W	-0.192921	-0.196777	-0.42236	-0.167973	0.0571701
YCR087C-A	-0.108724			-0.144003		-0.0181547
YCR088W	-0.160595	-0.176783	0.602371	-0.111318	0.710606	-0.0659846
YCR089W	-0.197214	-0.334997			-0.753526
YCR090C	-0.135758	0.0290702	-0.701833	-0.131073	0.239854	-0.070816
YCR091W	-0.211907	-0.332389	1.16132		-0.375574
YCR092C	-0.201114		-0.841569	-0.208513	-0.699752	-0.0645353
YCR093W	-0.184615			0.0399228	-0.787346	-0.0490751
YCR094W	-0.198019	-0.329434	-0.79499	-0.212033	-0.415188	-0.0519738
YCR095C	-0.188225	-0.311178	-0.562096	-0.0975488	-0.213722	-0.0244354
YCR096C	-0.0758547	-0.185128	-0.888147		-0.574382
YCR097W	-0.19651		-0.142888		0.33996
YCR097W-B	-0.209903
YCR098C	-0.208265	-0.35986	-0.375782		-0.290518
YCR099C	-0.21267	-0.12758	-0.562096		-1.01705
YCR100C	-0.208496	-0.231549	-0.375782	-0.155761	-0.928407
YCR101C	-0.210586	-0.150356	-0.375782		-0.782383
YCR102C	-0.180183	-0.312395			-0.930758
YCR102W-A	-0.209167	-0.205992
YCR103C	-0.211005
YCR104W	-0.0218452	-0.31083	-0.562096		0.0166243
YCR105W	-0.199126	-0.325783		-0.157413	-0.589383
YCR106W	-0.207239	-0.338996			-1.01091
YCR107W	-0.204144	-0.324913	-0.329203		-0.953722
YDL001W	-0.187667	-0.302833	-0.608675	-0.20334	-0.133586	-0.0737147
YDL002C	-0.164904	-0.275015	-0.0963095	-0.183992	-0.120455	-0.0485919
YDL003W	-0.150124	-0.327347	-0.748411	-0.201233	-0.303131
YDL004W	0.0389873	0.567	-0.42236	-0.12602	-0.217914
YDL005C	-0.161519	-0.338648	-0.655254	0.0324758	-0.23116	-0.056322
YDL006W	-0.184287	-0.305788	0.0900053	-0.189739	-0.41298
YDL007W	-0.00805409	-0.21851	-0.655254	-0.0666111	0.944118	-0.0664678
YDL008W	-0.107601	1.0406	1.67368	-0.217109	-0.0700563	-0.0693666
YDL010W	-0.170711	-0.0422133	-0.189467	-0.186866	0.0291367	-0.0737147
YDL012C	0.0300583	0.769376		-0.192804	0.496333	0.079921
YDL013W	-0.194839	-0.304745			-0.480634	-0.0664678
YDL014W	0.483442	-0.0333463	-0.888147	0.303827	0.401321
YDL015C	0.0369888	-0.190344	0.0434266	0.151078	0.164589	-0.0461763
YDL016C	-0.2105	0.146949	0.229741		4.23794
YDL017W	-0.197568		-0.934726	-0.187824	-0.231983	-0.0577714
YDL018C	-0.1854	-0.251196	-0.468939	-0.14975	-0.110329
YDL019C	-0.170754	-0.305788		-0.17815	-0.321919	-0.067434
YDL020C	-0.175949	-0.0364758	0.462635		-0.79431	-0.0732316
YDL021W	-0.208104	-0.287707		-0.166775	-0.0978725	-0.0519738
YDL022W	0.10472	1.01087	3.39709	-0.15497	1.05107	0.0461018
YDL024C	-0.206003	-0.343169	2.04631		-0.524235
YDL025C	-0.201936	-0.288402		-0.205519	-0.665872	-0.0592208
YDL026W	-0.210183	0.534314			2.57651
YDL027C	-0.207384	-0.227898	2.37236	-0.215361	-0.635632	-0.0640521
YDL028C	-0.201007	-0.331694			-0.808096	-0.0732316
YDL029W	0.0171321	-0.0521234	0.602371	-0.0389539	0.433895
YDL030W	-0.200109			-0.13227	-0.613402	-0.0645353
YDL031W	-0.102696	-0.31935	-0.748411	-0.12602	-0.151249
YDL033C	-0.185614	0.21632	-0.655254	-0.189979	-0.744585	-0.0534232
YDL035C	-0.188365	-0.338648			-0.555864	-0.0597039
YDL036C	-0.178055	-0.285794	-0.515518	-0.210835	-0.433865	-0.0123571
YDL037C	-0.183589	0.00194772	1.16132		-0.931923
YDL038C	-0.0955019	-0.308744	0.695528		-1.11819
YDL039C	-0.0285393	-0.0321293	4.93419		-0.961853
YDL040C	-0.115085	-0.298834	-0.562096	0.0259865	0.0681641	-0.0432775
YDL042C	-0.150602	-0.335345	-0.655254	-0.150852	-0.44979	-0.0645353
YDL043C	-0.194178	-0.319002		-0.143285	0.000933113	-0.0225028
YDL044C	-0.194984	-0.315699	-0.42236	-0.166297	-0.504805
YDL045C	-0.183294	-0.222682	0.183163		-0.224087	0.503627
YDL045W-A	-0.144445	1.43144	0.136584	-0.219935	0.37772
YDL046W	-0.0136952	0.495195	-0.282624	-0.18574	-0.26014	-0.0717822
YDL047W	-0.156442	0.210061	-0.655254	-0.131073	-0.388475	-0.0582545
YDL048C	-0.15511	-0.357078	-0.0963095	-0.18349	-0.880002	-0.0737147
YDL049C	-0.209608	-0.204079			-0.0269159
YDL050C	-0.186152	-0.0884606	-0.42236		2.20949
YDL051W	0.0376818	-0.168785	-0.562096	-0.12602	-0.0558756
YDL052C	-0.0971298	-0.141662	-0.562096	-0.023533	0.255827	-0.0080089
YDL053C	-0.0964528	0.0688847	-0.0963095	-0.201066	-0.273731	-0.0534232
YDL054C	-0.189794	-0.301442	-0.515518		0.610751
YDL055C	0.317824	0.48824	-0.655254	2.09005	0.228951
YDL056W	-0.1836	-0.33152	-0.748411	-0.213661	-0.798709	-0.0650184
YDL057W	-0.200502	-0.221291	1.72026		0.572624
YDL058W	-0.174381	-0.332911	0.136584	-0.149295	-0.875433	-0.0427943
YDL059C	-0.202887	-0.296921		-0.21493	-0.347936	-0.063569
YDL060W	-0.0457581	-0.32387	-0.79499	-0.147978	0.0211742	-0.0616365
YDL061C	1.3614	3.42582	-0.282624	0.0119544	-0.404933
YDL063C	-0.166263	-0.323175		-0.163878	-0.464335	-0.0577714
YDL064W	-0.0578677	0.167465	-0.515518	-0.163878	0.125442	-0.0331317
YDL065C	-0.173542	-0.23833	-0.562096	-0.130019	0.193855	-0.0476257
YDL066W	-0.0607903	-0.218162	0.322899	-0.0418035	1.01325
YDL067C	0.00109524	11.6695		0.623932	0.272093
YDL068W	-0.209506	-0.175392			-0.0570101
YDL069C	-0.199105	-0.286664	-0.282624	-0.212823	-0.436535	-0.0167053
YDL070W	-0.187495	0.139994	-0.981305	-0.155976	-0.55866	-0.0703328
YDL071C	-0.208673	0.251092	-0.468939		0.596431
YDL072C	0.120574	1.65416	-0.0963095	-0.156958	0.514064
YDL073W	-0.193942	-0.348906	-0.468939		-0.779444
YDL074C	-0.152617	-0.300573	-0.888147	-0.154779	-0.798534	-0.04521
YDL075W	4.41575	0.17042	-0.0963095	-0.00337079	0.11724
YDL076C	-0.159665	-0.226855	-0.329203	-0.183106	-0.50301
YDL077C	-0.199578		0.229741	-0.218498	-0.271052
YDL078C	-0.0572069	0.00820676	-0.142888	-0.0336141	0.194751	-0.0437606
YDL079C	-0.209855	-0.292227	0.136584		-0.59301
YDL080C	-0.175401	-0.293444	-0.0497308	-0.0708495	-0.792607	-0.0587377
YDL081C	3.11362	4.41961	-0.375782	0.000819692	0.637191
YDL082W	1.17641	0.358191	-0.375782	1.50178	0.335943	-0.0601871
YDL083C	2.46036	0.858567	-0.0963095	0.206632	-0.093123
YDL084W	0.0850509	-0.196603	0.509214	0.487514	0.121464	-0.0664678
YDL085C-A	-0.105119	0.221188		-0.20516		-0.0394124
YDL085W	-0.208721	-0.313786	0.27632		0.78123	-0.0514907
YDL086W	-0.115375	0.448774	-0.329203	-0.12602	0.447731
YDL087C	-0.198954	0.118435		-0.17178	-0.791507
YDL088C	-0.168471	-0.267365	-0.189467	-0.160526	-0.730348	-0.0592208
YDL089W	-0.198858	-0.327	-0.142888	-0.211626	-0.688469	-0.0616365
YDL090C	-0.186179	-0.309961	-0.748411	-0.132509	-0.334689	-0.0432775
YDL091C	-0.200496	-0.315525		-0.220557	-0.336279	-0.0712991
YDL092W	-0.129692	0.432778	-0.655254	-0.123961	-0.144355
YDL093W	-0.168245	-0.335867	0.416056	-0.12602	-0.114491
YDL095W	0.00160562	-0.22755	-0.375782	0.378298	0.689335	0.00793443
YDL097C	-0.0857186	-0.038736	-0.701833	0.0101824	0.219552	-0.0500413
YDL098C	-0.188725	-0.151051	-0.00315206	-0.204418	-0.303816	-0.0577714
YDL099W	-0.150301	-0.282839	-0.701833	-0.114694	0.0347336	-0.0442437
YDL100C	0.0514192	0.00890221	0.462635	0.0607555	0.57919	-0.0655015
YDL101C	-0.187172	-0.311004		-0.142806	-0.0783698	-0.0254016
YDL102W	-0.180591	-0.294487	0.695528	-0.12602	0.229288
YDL103C	-0.149613	-0.267017	-0.236046	-0.110479	0.718383	-0.0456931
YDL104C	-0.202989	-0.288576		-0.192613	-0.293402	-0.011874
YDL105W	-0.198267	-0.277797		-0.155761	-0.231568	-0.0626027
YDL106C	-0.201447	-0.325435	0.742107	-0.0724059	-0.0451246	-0.0514907
YDL107W	-0.204655	-0.232419		-0.208513	-0.670923
YDL108W	-0.18439	-0.172436	0.0434266	-0.120776	0.0522436	0.0876511
YDL109C	-0.189047	-0.327347	-0.375782	-0.221467	-0.770801	-0.067434
YDL110C	-0.171308	0.988268	0.881843	-0.151929	0.0478171	-0.0655015
YDL111C	-0.0956093	-0.158006	-0.934726	-0.105834	-0.120843
YDL112W	-0.0479985	-0.338996	-0.42236	-0.205519	-0.533466	-0.0659846
YDL113C	-0.205965	-0.306136	-0.00315206	-0.215457	-0.544026	-0.0481088
YDL114W	-0.211311		0.27632		-0.126447
YDL115C	-0.191046	-0.215032	0.27632	-0.200275	0.0488219	-0.0553558
YDL116W	-0.151338	-0.310135	-0.42236	-0.0206834	-0.348577	0.0364392
YDL117W	-0.155808	-0.317089	-0.329203	-0.217109	-0.588815	-0.0548726
YDL118W	-0.210602	-0.17487			0.405156
YDL119C	-0.208233	-0.254325	-0.142888	-0.189021	-0.394026	0.132582
YDL120W	-0.202575	-0.168263	-0.655254	-0.188781	-0.27053
YDL121C	-0.120892	0.0198555		-0.180712	0.162314
YDL122W	-0.0539565	-0.323696	-0.515518	-0.101069	-0.258728	-0.056322
YDL123W	-0.171899	1.018		-0.0637855	-0.50535	-0.0442437
YDL124W	0.0445639	0.299774		-0.101284	0.57014	-0.0481088
YDL125C	0.237076	1.97581	0.229741	-0.0998476	0.438068	0.054315
YDL126C	0.250206	-0.0319554	0.555792	0.885154	0.356635	-0.0582545
YDL127W	-0.191406	-0.213641	-0.608675		-0.498792
YDL128W	-0.0500669	-0.214858	-0.748411	-0.0400794	0.96717	-0.0577714
YDL129W	-0.194662	0.0320259		-0.215361	-0.682891
YDL130W	13.3425	1.8155	0.229741	0.129575	0.514743	0.116156
YDL130W-A	-0.0538437	0.838051
YDL131W	-0.0391607	-0.267886	-0.934726	0.175527	0.936143	0.142728
YDL132W	-0.124959	-0.314829	1.48737	-0.203939	0.0838614
YDL133C-A				-0.108564
YDL133W	-0.162088		0.0900053		-0.742157
YDL134C	-0.14906	-0.104282	-0.468939	-0.0915624	-0.383879	-0.0529401
YDL135C	-0.086589	-0.107933	0.27632	-0.157197	0.0751439
YDL136W	3.44792	0.424085	-0.142888	0.113915	-0.0488648	-0.00607638
YDL137W	0.224671	0.868129	-0.236046	0.134699	0.222971	-0.0200872
YDL138W	-0.190697		-0.42236		-0.919205	-0.0732316
YDL139C	-0.199578	-0.326652	-0.42236	-0.212823	-0.152022	-0.0611533
YDL140C	0.0873933	-0.270842	0.322899	-0.0837322	-0.69969	-0.0640521
YDL141W	-0.180817	-0.312569	0.602371	-0.152504	-0.438653	-0.063569
YDL142C	-0.192051	-0.231202	0.0900053	-0.20516	-0.250647
YDL143W	-0.0700364	-0.18478	-0.282624	-0.0984108	0.588222	-0.0142896
YDL144C	-0.120344	-0.0145692	-0.655254	-0.102338	-0.190385	-0.00462698
YDL145C	-0.0542735	-0.164091	0.416056	0.0505068	-0.279034	-0.0302329
YDL146W	-0.207545	-0.308744	0.509214	-0.218259	-0.723157	-0.0732316
YDL147W	-0.0315479	-0.112454	-0.468939	-0.1401	0.154722	-0.0326486
YDL148C	-0.144483	-0.353601	-0.748411	-0.12602	-0.1324
YDL149W	-0.210102	-0.328391	0.509214		-0.770131	-0.0737147
YDL150W	-0.170905	-0.303181		-0.179012	-0.0494843	-0.0597039
YDL152W	-0.209522	-0.252239	-0.142888		4.72004
YDL153C	0.0494636	-0.342473	-0.748411		-0.0390142
YDL154W	-0.207024	-0.348037	0.0900053		-0.406137
YDL155W	-0.169916	-0.283012	-0.655254	-0.204777	-0.570108	-0.0650184
YDL156W	-0.192378	-0.2811		-0.134904	-0.832275	-0.0200872
YDL157C	-0.00344988	0.232489	0.27632	-0.20813	-0.0852	-0.0568052
YDL158C	-0.156721	-0.22077	0.229741		0.29628
YDL159W	-0.198175	-0.309787	-0.701833	-0.182915	-0.537274	-0.0679172
YDL160C	-0.141823		0.695528	0.367259	-0.0233655	0.0103501
YDL161W	-0.145149	-0.295183		-0.213374	-0.102032	-0.0558389
YDL162C	-0.208931	-0.294661	1.44079		0.578154
YDL163W	-0.209608	0.156337	-0.375782		4.71541
YDL164C	-0.163104	-0.32387	-0.189467	-0.222569	-0.0993986
YDL165W	-0.0921387	0.0464565		-0.175372	0.699956
YDL166C	-0.111754	-0.219553	-0.701833	-0.0261909	0.619961	7.90326
YDL167C	-0.187876	-0.290141	-0.981305	-0.140651	-0.657558	-0.0650184
YDL168W	-0.0954159	-0.193995	1.25447	-0.108252	0.596577	-0.0514907
YDL169C	-0.208721	-0.348037			0.309381
YDL170W	-0.200351	-0.321436	0.322899	-0.197402	-0.662506	-0.0640521
YDL171C	0.0131726	-0.22755	0.27632	0.0876703	-0.704919	-0.04521
YDL172C	-0.188317	0.0174215			0.877911
YDL173W	-0.0878569	0.183981	-0.562096	-0.198839	0.0179905	-0.0398956
YDL174C	-0.090484	-0.148443	-0.00315206	-0.0616543	0.18031	-0.04521
YDL175C	-0.194995	-0.221465	0.64895	-0.183035	-0.17627	-0.0601871
YDL176W	-0.207717	-0.328043		-0.218019	-0.842219	-0.0732316
YDL177C	-0.181709	-0.251891	0.881843	-0.204418	-0.349994	-0.0215366
YDL178W	-0.168423	-0.259193	-0.934726	-0.0184326	0.403844	-0.056322
YDL179W	-0.189064	-0.233462	-0.142888		-0.528744
YDL180W	-0.184019	-0.323522	0.322899		-0.595491
YDL181W	-0.167069	2.06326	-0.00315206	-0.164333	-0.0386034	-0.0534232
YDL182W	0.194005	-0.260237	-0.888147	0.415557	0.54234	0.0151814
YDL183C	-0.207566	-0.308918			-0.129088
YDL184C	0.630674		-0.142888	0.0588159	-0.27111	-0.0582545
YDL184W-A	-0.066195
YDL185W	0.233659	0.149904	0.975001	2.40948	0.300011	-0.0220197
YDL186W	-0.209608	0.0461087	1.20789		-0.401149
YDL187C	-0.209608	0.415392			0.313735
YDL188C	-0.0811359	-0.180781	-0.329203	-0.170535	-0.224847	-0.04521
YDL189W	-0.163883		-0.748411	-0.204777	-0.37513	-0.0626027
YDL190C	-0.132744	-0.330303		-0.188614	-0.0505635
YDL191W	5.02477	0.286039	-0.00315206		-0.296428
YDL192W	2.54864	0.970882	-0.42236	0.0995952	0.364874
YDL193W	-0.17192	-0.206339	0.369478	-0.103104	0.312871
YDL194W	-0.190321	-0.349602	0.64895		-0.766741
YDL195W	0.0462509	-0.194864	0.695528	-0.0850013	-0.130307	-0.0621196
YDL196W	-0.209608	-0.214685	0.416056		-0.144517
YDL197C	-0.189542	-0.237113		-0.180401	-0.146101	-0.0630859
YDL198C	-0.0392198	-0.17487	-0.79499	-0.0666111	0.221728
YDL199C	-0.209608	-0.344038	0.695528		-0.605435
YDL200C	-0.164683	-0.324913	0.695528		-0.0278333
YDL201W	-0.117669	-0.289445	-0.888147	-0.16316	0.24302	4.41216
YDL202W	-0.166633	-0.139402	-0.748411	-0.0807869	-0.199923
YDL203C	-0.197557	-0.294487		-0.223766	-0.590231	-0.0630859
YDL204W	-0.206556	-0.307005	1.95315	-0.128247	-0.766894	0.0185633
YDL205C	-0.187436	-0.259715	-0.236046	-0.0448445	-0.690521
YDL206W	-0.205503	-0.353774			-0.741815
YDL207W	-0.184943	-0.30631	-0.934726	-0.201233	-0.617401	-0.0597039
YDL208W	0.436072	-0.0547314	-0.934726	0.000819692	0.630742
YDL209C	-0.196999	-0.170524		-0.162681	-0.0434193	-0.0384462
YDL210W	-0.192368	-0.339865			-0.915353
YDL211C	-0.206406	-0.286142		-0.145679	-0.489935
YDL212W	0.0790338	-0.150008	-0.562096	-0.0702508	0.323311	-0.0287835
YDL213C	-0.0898071	-0.315699	-0.701833	-0.0572244	0.510332
YDL214C	-0.208163				-0.830139
YDL215C	-0.148834	-0.235722	-0.329203	0.0235919	-1.01841
YDL216C	-0.206755	-0.295357		-0.213374	-0.412532	-0.0630859
YDL217C	-0.182036	-0.0359542	-0.655254	-0.155761	-0.553076
YDL218W	-0.208721	-0.340213	0.462635		-0.804899
YDL219W	-0.106252	-0.249979	0.322899	-0.115747	-0.203919	0.150458
YDL220C	-0.192411	-0.335519	0.835264	-0.218498	-0.765929	-0.0543895
YDL221W	-0.209758	0.0932254			0.735866
YDL222C	-0.208297	-0.299529	2.79157	-0.215816	-0.409623	-0.0389293
YDL223C	-0.187167	-0.235722		0.265634	-0.892874
YDL224C	-0.172484	-0.285099	-0.42236	-0.213374	-0.686327
YDL225W	-0.171958	-0.284751	-0.981305	-0.152456	0.356179	-0.037963
YDL226C	-0.11127	0.0998322	-0.562096	-0.0404625	0.397449	-0.0220197
YDL227C	-0.150446				-0.325806	-0.0737147
YDL228C	-0.187898		0.322899
YDL229W	8.43635	-0.158353		3.45107	0.346132	-0.00269446
YDL230W	-0.168713	-0.134013	-0.375782	-0.161723	0.156328	-0.0693666
YDL231C	-0.184282	-0.200254	-0.142888		-1.06956
YDL232W	0.104252	1.10667	-0.236046	-0.167949	0.318558
YDL233W	-0.200244	-0.223899	-0.0497308	-0.201952	-0.184301	-0.0529401
YDL234C	-0.188763	-0.284403	0.928422	-0.16723	-0.247673	-0.0374799
YDL235C	-0.135307	-0.0632506	-0.00315206	-0.143955	0.0427381	-0.022986
YDL236W	-0.122617	-0.0418656	-0.468939	-0.154779	0.664898
YDL237W	-0.147293	-0.209816	-0.142888	-0.213374	0.38298
YDL238C	-0.209801	-0.2658		-0.219456	-0.971735	0.00841756
YDL239C	-0.209608	-0.347863	0.27632		-0.965565
YDL240W	-0.205423			-0.21493	-0.963084	-0.0447269
YDL241W	-0.187033	0.199629		-0.195007	-0.239272	-0.0684003
YDL243C	-0.19904	-0.248935			-0.655252
YDL244W	-0.189176	-0.29101	-0.0497308		-0.138083
YDL245C	-0.208877	-0.349949			-0.739953
YDL246C	-0.162722	-0.307875		-0.213374	-0.990276
YDL247W	-0.207029	-0.343864	0.322899		-1.00176
YDL248W	-0.212568		-0.236046		1.17209
YDR001C	-0.146041	-0.285447		-0.136173	-0.140018	-0.0601871
YDR002W	0.414652	1.19569	0.27632	-0.0511183	0.534524
YDR003W	-0.186034	0.730952	-0.236046	-0.196684	-0.242139	-0.0369968
YDR004W	-0.197923	-0.267886		-0.220438	-0.73103	-0.0582545
YDR005C	-0.177459	-0.15957		-0.18495	-0.505548	-0.0597039
YDR006C	-0.167622	-0.311874	0.369478	-0.213374	-0.813263
YDR007W	-0.104092	0.0768823	-0.236046	-0.181837	-0.640279	-0.0495582
YDR008C	-0.204552	0.0661029			0.583105
YDR009W	-0.206524	-0.313612		-0.208872	0.0448954	-0.0659846
YDR010C	-0.211069	-0.153137	3.25736		-0.532561
YDR011W	0.0075637		0.27632	-0.195007	-0.662176
YDR012W	3.66307	0.608901	-0.841569	2.18595	0.88531
YDR013W	-0.202925		-0.189467	-0.191894	0.133272	-0.0423112
YDR014W	-0.2095	-0.344734	-0.142888	-0.208872	-0.897572	-0.067434
YDR016C	-0.165656	0.223448	1.11474	-0.207004	0.633656	-0.0360305
YDR017C	-0.156136	-0.214163	-0.189467	-0.196516	-0.888736	-0.0655015
YDR018C	-0.209941	-0.296921	0.462635		-0.603976
YDR019C	-0.0821029	-0.101153		0.0994037	-0.247543	-0.0287835
YDR020C	-0.201888	-0.193126		-0.123649	-0.464303	-0.0616365
YDR021W	-0.184449	-0.32926	0.322899	-0.171469	-0.179655	-0.052457
YDR022C	-0.207588	-0.158875	0.136584	-0.214499	-0.191231	0.00503564
YDR023W	0.216999	-0.152616	0.322899	0.215324	0.745866
YDR025W	3.95879	0.21093	0.0434266	0.486963	0.144935	-0.0621196
YDR026C	-0.206325	-0.330477		-0.185788	-0.645571
YDR027C	-0.166687	-0.343864	0.462635	-0.165315	-0.75014	-0.0606702
YDR028C	-0.148324	-0.323175	0.0900053	-0.189093	-0.49355
YDR029W	-0.207088	-0.134882	1.16132		4.68459
YDR030C	-0.200625		1.20789		-0.466077
YDR031W	-0.171399	0.0574098	-0.329203		0.121723
YDR032C	0.0999112	0.285517	4.32867	-0.0737469	1.24804	-0.0553558
YDR033W	1.17893	0.202063	0.27632	2.08756	0.331228	0.0258103
YDR034C	-0.196864	-0.313786	-0.142888	-0.215361	-0.798893	-0.0514907
YDR034W-B	-0.100407	0.624201		-0.205519
YDR035W	0.0674507	-0.0592518	-0.329203	-0.0835646	0.287706	-0.04521
YDR036C	-0.160278	-0.289098	-0.00315206	-0.131552	-0.0664184	-0.0423112
YDR037W	0.21182	0.103483	-0.189467	0.401884	0.541273
YDR038C	-0.0957168		-0.329203	-0.211626	-0.602906	-0.0539064
YDR039C	0.0297198	-0.203905	0.0434266	-0.210835	-0.314193	0.0644608
YDR040C	-0.209608		-0.42236	-0.209662	-0.578962
YDR041W	-0.137434	0.363581	-0.42236	-0.023078	0.0111092
YDR042C	-0.211961	-0.357426	2.04631		1.17402
YDR043C	-0.197821	0.219102		-0.212823	-0.686058	-0.0698497
YDR044W	-0.156598	0.420434	-0.701833	0.0724409	0.41865
YDR045C	-0.0590282	0.0579314	-0.748411		-0.199434
YDR046C	-0.106671	-0.047603	-1.02788	-0.12602	-0.126526	-0.0616365
YDR047W	-0.135812	0.10557	-0.748411	-0.0980756	0.286898	0.333565
YDR048C	-0.211069	-0.0276089	-0.375782		0.905053
YDR049W	-0.185647	-0.299356	-0.748411	-0.143907	-0.299025	-0.0568052
YDR050C	9.61397	2.14984	0.27632	2.75126	1.10761	-0.0283004
YDR051C	-0.138052	-0.134708	-0.468939	-0.150229	0.0647757	-0.052457
YDR052C	-0.193974				-0.794055	-0.0688834
YDR053W	-0.208673	-0.05647	-0.236046		1.50936
YDR054C	-0.173489	0.115827	-0.515518	-0.0931428	-0.279041
YDR055W	0.0210325	-0.258498	-0.282624	-0.0796614	0.661074	-0.0650184
YDR056C	-0.123283	-0.0190896	-0.515518	-0.187824	0.197	-0.0133233
YDR057W	-0.186243	-0.337258			-0.114415
YDR058C	-0.191965	-0.33604	-0.42236		-0.0531761
YDR059C	-0.172903	-0.0806368	-0.282624	-0.202646	0.149681	-0.0374799
YDR060W	-0.104479	-0.290662		-0.0288728	-0.256103	-0.0249185
YDR061W	-0.168079	-0.153659	-0.701833	-0.200826	-0.252969	-0.0568052
YDR062W	0.0109	-0.259541	-0.42236	1.0789	-0.0338155	-0.0606702
YDR063W	-0.119667	0.163813	0.788686	-0.153342	0.384645
YDR064W	1.48084	2.2246	0.229741	0.463688	-0.311027
YDR065W	-0.208243	-0.262671		-0.186147	-0.901776	-0.0597039
YDR066C	-0.196161	-0.0809846	0.0434266	-0.200994	0.0122062	-0.0200872
YDR067C	-0.178619	-0.160613	-0.00315206	-0.155761	-0.656764	-0.0138065
YDR068W	-0.152993	-0.287011	-0.748411	-0.147835	0.0453336	-0.0263679
YDR069C	-0.203779	-0.345081		-0.215888	-0.758509	-0.041345
YDR070C	-0.205036	0.211104		-0.165985	0.156558	-0.0539064
YDR071C	-0.00735567	0.154077	-0.562096	0.00228037	0.676145	-0.0519738
YDR072C	-0.101621	-0.0662063	0.136584	-0.211626	0.52892	-0.063569
YDR073W	-0.200835	0.99418		-0.201473	-0.926802	-0.0601871
YDR074W	-0.162953	-0.235548		0.107162	-0.0751296
YDR075W	-0.187661	-0.330651	-0.42236	-0.158131	-0.538581	-0.04521
YDR076W	-0.197504	-0.272755		-0.200994	-0.731026	-0.0679172
YDR077W	1.21529	0.857524	2.93131	-0.187105	0.570046
YDR078C	-0.190708	0.00681587	0.27632		-0.81799
YDR079C-A		0.97801
YDR079W	-0.153218	0.211104	0.0900053	-0.185357	0.31861	-0.067434
YDR080W	-0.19767	-0.336562	-0.00315206	-0.19812	-0.38898	-0.0147727
YDR081C	-0.203451	-0.328912	-0.236046	-0.21244	-0.804474	-0.0336149
YDR082W	-0.200604	-0.312569	-0.0497308		-1.04785
YDR083W	-0.109255	-0.307875		-0.159568	0.00670454	-0.0355474
YDR084C	-0.132937	-0.169654	-0.42236	-0.201233	0.18737
YDR085C	-0.203537	-0.321262	0.742107		-0.698311
YDR086C	0.109082	0.459727	-0.655254		-0.171616
YDR087C	-0.127248	-0.262323	-0.701833	-0.125134	0.0920421	-0.0500413
YDR088C	-0.198691	-0.288576		-0.190458	-0.335901	-0.0365136
YDR089W	-0.19096	-0.337084		-0.222018	-0.58383	-0.0732316
YDR090C	-0.171651	-0.230506	-0.468939		-0.00371309	-0.0326486
YDR091C	-0.0845098	-0.266496	-0.748411	-0.0163014	0.099955	-0.056322
YDR092W	0.00690826	1.0253	-0.329203	-0.101069	0.527671
YDR093W	-0.163313	-0.27119	-0.142888		-0.812196	-0.0655015
YDR094W	-0.155464	0.496238	-0.562096		8.66845
YDR095C	-0.208721	1.36833	0.835264		1.34747
YDR096W	-0.195478	-0.335345	-0.42236	-0.215792	-0.905577	-0.0611533
YDR097C	-0.15786	-0.311352		-0.100805	-0.297614	-0.0597039
YDR098C	-0.0788257	-0.256759	-0.515518	-0.0592598	0.899206	0.0345066
YDR099W	0.00200319	-0.235722	-0.282624	1.05534	0.382799
YDR100W	-0.103013	0.343761	-0.748411	-0.117424	0.408085	-0.037963
YDR101C	-0.0747212	-0.243372	-0.748411	0.401358	0.0787347	-0.0283004
YDR102C	-0.210586	-0.113845	0.229741		1.04303
YDR103W	-0.190229	-0.295531	-0.562096	-0.18064	-0.729035	-0.0722654
YDR104C	-0.199578	-0.329434	-0.329203	-0.213374	-1.00315
YDR105C	-0.146567	-0.284403	-0.655254		0.340198
YDR106W	-0.205342	-0.259715	-0.236046		-0.107929
YDR107C	-0.182391	-0.339344			-0.40466
YDR108W	-0.192045	-0.329434	-0.0963095	-0.0163732	-0.707755	-0.0543895
YDR109C	-0.200271	-0.331346			-0.810066	-0.0732316
YDR110W	-0.193426	-0.249109	-0.329203	-0.189979	-0.0710463	-0.0688834
YDR111C	-0.195763	-0.249283		-0.142806	-0.424087	-0.0577714
YDR112W	-0.2105	-0.208773			2.98128
YDR113C	-0.181531	-0.220074			-0.160166
YDR114C	-0.209479	0.389487	-0.282624		0.263939
YDR115W	-0.0834568	1.11797	-0.282624	-0.221467	0.376744	-0.0297498
YDR116C	-0.160444	-0.0227407	-0.608675	-0.0806911	-0.0145005	-0.0519738
YDR117C	-0.187172	-0.330998	-0.42236	-0.133467	0.0319137
YDR118W	-0.206304	-0.331172	0.229741	-0.194289	-0.639259	-0.0263679
YDR119W	-0.138181	-0.297095	-0.701833		0.0571349	-0.0703328
YDR120C	-0.134807	-0.315177	-0.841569	0.00948799	0.532944	-0.0606702
YDR121W	-0.187613	-0.138881	-0.841569	-0.175851	0.256082	-0.00849203
YDR122W	-0.200786	-0.254151	-0.236046	-0.216415	-0.420011	0.160604
YDR123C	-0.1937	-0.254151		-0.207363	-0.633245	-0.0684003
YDR124W	-0.209608	-0.302659	-0.0497308	-0.142088	-0.380926	-0.0432775
YDR125C	-0.209748	-0.313786		-0.222712	-0.764959	-0.0587377
YDR126W	-0.203849	-0.122016	-0.00315206		-0.424842
YDR127W	-0.10463	-0.204774	0.509214	0.0653052	-0.357403	-0.0456931
YDR128W	-0.181585	-0.27884		-0.212823	-0.972475	-0.0732316
YDR129C	-0.0245476	-0.134882	1.67368	-0.0828223	0.529528	-0.0283004
YDR130C	-0.193243	-0.283708	-0.42236		-0.254499
YDR131C	-0.200743	-0.348385	-0.375782		-0.405343
YDR132C	-0.204015	-0.294835	0.27632	-0.222018	-0.418541	-0.0693666
YDR133C	1.62053	8.54449			-0.0682601
YDR134C	4.93321	1.6705	0.369478		-0.21338
YDR135C	-0.125674		0.369478	-0.216654	-0.805148	-0.0476257
YDR137W	-0.194355	-0.329781	-0.189467	-0.212033	-0.618196	-0.0592208
YDR138W	-0.196327			-0.2037	-0.642239	-0.0616365
YDR139C	0.0624006	0.842746	0.509214	-0.194768	0.277711
YDR140W	-0.148458	-0.00378973	-0.375782	-0.144961	-0.051016	0.0407874
YDR141C	-0.18844	-0.321262	0.136584	-0.161484	-0.462273	-0.063569
YDR142C	-0.200958	-0.255542	-0.00315206	-0.212033	-0.799289	0.00938382
YDR143C	-0.17466	-0.229289	-0.515518	-0.174031	-0.582269	-0.0712991
YDR144C	-0.057728	-0.285273		-0.169649	-0.418157	-0.0597039
YDR145W	-0.151231	-0.274841	-0.701833	-0.179826	-0.280398	-0.0514907
YDR146C	-0.17473	-0.334823	-0.841569	-0.209662	-0.239729
YDR147W	-0.192497			-0.144243	-0.454328	-0.0568052
YDR148C	-0.174483	-0.228594	0.183163	-0.0418992	0.56374	-0.0500413
YDR149C	-0.205009	-0.28562	-0.189467		0.644485
YDR150W	-0.170034	-0.280926		-0.0368467	-0.867039
YDR151C	-0.178722	0.0779255	-0.562096		-0.192173
YDR152W	-0.112769	-0.20095		0.020503	0.242799	-0.0558389
YDR153C	-0.138197	-0.244589		-0.111485	-0.128288	-0.0645353
YDR154C	10.409	3.67444	0.183163		0.731935
YDR155C	1.37289	0.437646	0.369478	0.985462	0.838623
YDR156W	0.0063925	4.51037	-0.934726	-0.171349	0.0702778
YDR157W	-0.138535	0.232837			0.490694
YDR158W	0.234164	0.198586		0.715811	-0.0500056	-0.0239522
YDR159W	-0.17582			-0.17202	-0.993854	-0.0577714
YDR160W	-0.19327	-0.352731			-0.949265
YDR161W	-0.157785	-0.198168		-0.156575	-0.299694	-0.022986
YDR162C	-0.18057	-0.300225		-0.213661	0.443481
YDR163W	-0.174655	-0.118887	-0.236046		0.541239
YDR164C	-0.191513	-0.321784	0.0900053	-0.210835	-0.112763	-0.0737147
YDR165W	-0.110061			-0.148984	-0.0159516	-0.0621196
YDR166C	-0.186882	-0.352557	0.742107	-0.144722	-0.923776	-0.0611533
YDR167W	-0.0985105	-0.0733346	-0.79499	-0.14544	0.485064
YDR168W	-0.141968	-0.246501	1.76684	-0.0424979	0.595078	0.144661
YDR169C	-0.190095	-0.204427	-0.189467	-0.212104	-0.57686	-0.0558389
YDR170C	-0.0448448	-0.323349	0.136584	-0.0933823	-0.529058	-0.0432775
YDR170W-A				-0.156455
YDR171W	-0.157731	1.95007		-0.128774	0.836235	-0.0398956
YDR172W	0.104983	-0.188084	-0.655254	0.813174	0.267207
YDR173C	-0.204805	0.0372418	0.183163	-0.161005	-0.0931543	0.102628
YDR174W	0.0195067	1.42501	-0.468939	0.0334096	0.220858
YDR175C	-0.173473	-0.0670756	-0.841569	-0.150708	0.0295802	-0.0601871
YDR176W	-0.189751	-0.314655	-0.42236	-0.166991	-0.298504	-0.0611533
YDR177W	0.0413136	-0.0456905	-0.329203	-0.012063	0.636368	-0.0529401
YDR178W	-0.0704715	0.123477	0.322899	-0.0812658	0.144719	0.157705
YDR179C	-0.206669	-0.331868	0.0900053	-0.217564	0.450979	-0.0553558
YDR179W-A	-0.196456		-0.562096	-0.219935	-0.667961	-0.0630859
YDR180W	-0.185792	-0.353601	-0.189467	-0.146877	-0.605556	-0.0645353
YDR181C	-0.191417	-0.339865	-0.655254	-0.207746	-0.30219	-0.0645353
YDR182W	-0.137058	-0.271711	-0.329203	-0.212176	0.486848	-0.0717822
YDR183W	-0.194565	-0.299703	-0.236046	-0.172259	-0.0355358	-0.0650184
YDR184C	-0.141662	-0.235027		-0.205879	-0.544942	-0.0737147
YDR185C	-0.206035	0.497629	0.0900053	-0.210045	-0.757697	-0.0626027
YDR186C	-0.164592			-0.188614	-0.905902
YDR187C	-0.209431	1.35564	-0.701833		4.56786
YDR188W	0.0854055	0.222405	-0.841569	-0.0666111	0.560892
YDR189W	-0.156415	-0.296921	-0.608675	-0.0954176	0.144889	-0.0592208
YDR190C	-0.0153016	-0.231723	-0.655254	-0.0297828	0.682569
YDR191W	-0.202006	-0.268408		-0.217109	-0.39665	-0.0587377
YDR192C	-0.183003	-0.209295	-0.236046		0.0985557
YDR193W	-0.204746	0.225187			0.318755
YDR194C	-0.0926008	-0.257976	-0.79499	-0.0316026	-0.571253	0.00358625
YDR195W	-0.190885		-0.375782	-0.047742	-0.609265
YDR196C	-0.101605	-0.155571		-0.186387	-0.449598
YDR197W	-0.197434	-0.190692		-0.174893	-0.703587	-0.0394124
YDR198C	-0.192948	-0.320219		-0.207746	-0.354086	-0.0611533
YDR199W	-0.209748	-0.283012			0.808954
YDR200C	-0.202833	-0.328738		-0.217109	-0.64032	-0.0606702
YDR201W	-0.171334	-0.234679		-0.210835	-0.0174231
YDR202C	-0.190197	-0.0882868	0.509214	-0.157652	-0.451395	0.436472
YDR203W	-0.21094	0.17355	0.229741		1.27896
YDR204W	-0.180946	0.2231	2.04631		-0.13182
YDR205W	-0.196553		-0.42236	-0.200515	-0.149291
YDR206W	-0.159279	-0.334997	-0.515518		-0.882681
YDR207C	-0.184325	-0.319176	-0.42236	-0.22094	-0.699733
YDR208W	-0.16608	-0.302137		-0.213374	-0.818054
YDR209C	-0.188542	0.666797	-0.0497308		-0.125144
YDR210W	0.170833	3.21023	0.183163	0.0875506	1.47618
YDR211W	-0.123847	-0.304398	-0.701833	0.184937	0.00910976
YDR212W	-0.0993486	-0.27658		-0.161986	0.595923
YDR213W	-0.200045			-0.21074	-0.824728	-0.0587377
YDR214W	-0.0824951	0.129563	4.18893	-0.0276516	0.309666	-0.0582545
YDR216W	-0.208173	-0.336736	0.975001	-0.190793	-0.842339	-0.0466594
YDR217C	-0.203843	-0.310483	-0.515518	-0.216558	-0.870339
YDR218C	-0.209946	-0.342821			-0.343862
YDR219C	-0.203338	-0.312743		-0.159807	-0.412726	-0.0490751
YDR220C	-0.19377	-0.246675			-0.780558
YDR221W	-0.196547	-0.279014	-0.468939	0.00757235	-0.271244	-0.0621196
YDR222W	-0.190842	-0.25363	0.136584	-0.201952	-0.567773	-0.037963
YDR223W	-0.212203	-0.313612			-0.913203
YDR224C	0.709279	5.47461	-0.888147	-0.0511183	0.185267
YDR225W	1.20169	7.26487	-0.934726	-0.155761	0.0351061
YDR226W	1.12767	2.633	0.0434266	1.45477	0.526088	0.0301585
YDR227W	-0.198836	-0.315351	-0.375782		-0.248427
YDR228C	-0.172699	-0.3423	-0.515518	-0.159089	-0.575035	-0.0582545
YDR229W	-0.176433	-0.321262	-0.748411	-0.158131	-0.0687348	-0.0572883
YDR230W	-0.210339	0.6701	0.27632		0.0613543	-0.0732316
YDR231C	-0.190358	0.603511	-0.655254		0.115603
YDR232W	-0.0874217	0.210235	-0.748411	0.168942	-0.156979
YDR233C	0.451465	0.0986151	-0.748411	0.342547	1.04751
YDR234W	-0.0312202	-0.257976	-0.655254	0.00132255	0.150673	-0.0553558
YDR235W	-0.185706		0.322899	-0.184711	-0.83958	-0.0311992
YDR236C	-0.168234	-0.190692	-0.142888	-0.206262	-0.514713
YDR237W	-0.137525	-0.229115	-0.329203		-0.0609859
YDR238C	-0.0462631	-0.338996	0.555792	0.146672	0.0352517
YDR239C	-0.169519		-0.282624	-0.222425	-0.448295
YDR240C	-0.20452		0.183163	-0.217492	-0.577598	0.0547982
YDR242W	-0.201673	-0.297617	-0.0497308		-0.825066
YDR243C	-0.180892	-0.31396		-0.12602	-0.659333	-0.0597039
YDR244W	-0.203403		0.509214	-0.176569	-0.310469	-0.063569
YDR245W	-0.0825327	-0.208078	-0.562096	-0.0757583	0.459536	-0.034098
YDR246W	-0.174246	0.195109	-0.329203	-0.151187	0.938158
YDR247W	-0.200217		1.11474	-0.181574	-0.766001	-0.0611533
YDR248C	-0.15793	-0.0987185	0.229741	-0.214068	-0.184825	-0.0534232
YDR249C	-0.192905	-0.178869			-0.676929
YDR250C	-0.205299	-0.299529			-0.747679
YDR251W	-0.151902	-0.294314	-0.748411	-0.172498	-0.149294	-0.0205703
YDR252W	-0.204655	0.866391	0.555792	-0.182556	-0.526522	0.0518994
YDR253C	-0.205165	-0.306136	-0.655254		-0.504489
YDR254W	-0.210194	-0.33691		-0.211626	-0.575635	-0.0577714
YDR255C	-0.200722	-0.329434	0.742107		-0.60209
YDR256C	-0.209629	-0.236591		-0.211218	-0.916642	-0.0597039
YDR257C	-0.183476	-0.29101	3.1642	-0.130115	-0.615182
YDR258C	-0.170195	-0.25137		-0.119124	0.147325	-0.0471425
YDR259C	-0.204284	-0.319002		-0.19381	0.854666	-0.0645353
YDR260C	-0.185985	0.867608	0.322899		-0.283818
YDR261C	-0.0966946	-0.287533	-0.189467	-0.168428	-0.489412	-0.0693666
YDR262W	-0.157737	-0.120973	0.229741	-0.161675	-0.546513	-0.0345811
YDR263C	-0.211144				-0.0874486
YDR264C	-0.123009	-0.167568	-0.468939	-0.128678	-0.0497128	-0.0311992
YDR265W	-0.180844	-0.118887	-0.00315206		-0.393921
YDR266C	-0.156302	-0.272581	-0.282624	-0.115747	-0.495487	-0.0640521
YDR267C	-0.147169	-0.221813	-0.841569	-0.0910835	0.17638	-0.0278173
YDR268W	-0.19724	-0.186171	-0.608675	-0.156575	0.115013
YDR269C	-0.209431	-0.222335	0.229741		2.89927
YDR270W	-0.171678	-0.350297	-0.515518		-0.77796
YDR271C	-0.208018	-0.153833	-0.142888		0.282997
YDR272W	-0.0895868	-0.258672	-0.236046	-0.0444375	0.395418	0.0692921
YDR273W	-0.203064	-0.24824	2.97788		-0.573329
YDR274C	-0.210339	0.252135			-0.487936
YDR275W	-0.167735	0.441124		-0.204059	-0.875929	-0.0394124
YDR276C	1.23279		-0.608675		-0.137087	-0.0374799
YDR277C	-0.204515	-0.207382	0.695528		-0.773705	-0.0611533
YDR278C	-0.209479	0.253353			0.945924
YDR279W	-0.204778	-0.208252		-0.162944	-0.230562	-0.0597039
YDR280W	-0.135774	-0.197472		-0.111198	-0.101023
YDR281C	-0.176497	0.832314			-0.145279
YDR282C	-0.189869	-0.33152	0.229741		-0.397125
YDR283C	-0.190955	-0.351166		-0.205112	-0.823562	-0.0606702
YDR284C	-0.142855	-0.153137	-0.00315206	-0.153342	0.251676
YDR285W	-0.193367	-0.34908		-0.186267	-0.761642
YDR286C	-0.192121	-0.0823755			0.365928
YDR287W	-0.18945	-0.324044		-0.155761	0.142947
YDR288W	-0.197181	-0.216945	-0.562096	-0.165315	-0.410927	-0.0640521
YDR289C	-0.190998	-0.291184	-0.748411	-0.13203	-0.420556	-0.0331317
YDR291W	-0.164984	-0.296052	-0.329203	-0.219935	-0.853117	-0.0669509
YDR292C	-0.107961	-0.289098	-0.701833	-0.195798	-0.20026	-0.0510076
YDR293C	-0.158043	-0.111584	-0.236046	-0.16292	-0.395217	-0.0659846
YDR294C	-0.13904	-0.0329986	0.136584	0.0875506	0.584565	-0.0592208
YDR295C	-0.208136	-0.343343		-0.190218	-0.617177	-0.0548726
YDR296W	-0.142167	0.175984		-0.163639	0.358114	0.609916
YDR297W	-0.0547678	0.97801	-0.841569	1.07411	0.964698
YDR298C	-0.0416213	0.0721881	-0.608675	0.241545	-0.0431893
YDR299W	-0.14422	-0.320567	-0.888147	-0.0353621	-0.409673	-0.0650184
YDR300C	-0.146643	-0.341952	-0.655254	-0.0952261	0.275114
YDR301W	-0.18786	-0.32613		-0.210835	-0.662499
YDR302W	-0.1479	-0.336388	-0.468939		0.311794	0.072674
YDR303C	-0.189558	-0.346298	-0.515518	-0.155138	-0.655764	-0.0626027
YDR304C	0.107282	0.417478	0.369478	-0.12602	0.508373
YDR305C	-0.186017	-0.0556007		-0.196755	0.725601	-0.0138065
YDR306C	-0.181736	-0.335171		-0.155761	-0.576031
YDR307W	-0.187135	-0.333954			0.108466	-0.0606702
YDR308C	-0.138052	-0.14288	-0.515518	-0.192852	-0.0676074
YDR309C	-0.0990907	-0.225116	-0.748411	-0.199078	-0.377387	-0.0684003
YDR310C	-0.174477	-0.227029		-0.222569	-0.876024	-0.0688834
YDR311W	-0.177389	-0.300399		-0.158083	-0.538024	-0.0577714
YDR312W	-0.145138	-0.328738	-0.748411	-0.19381	-0.61471	-0.0505244
YDR313C	-0.203021	-0.0662063	-0.00315206	-0.221467	-0.796858
YDR314C	-0.209608	-0.34456		-0.224245	-0.61224	-0.0693666
YDR315C	-0.199497	-0.272581	0.229741		-0.385651
YDR316W	-0.192362	-0.331868	-0.282624	-0.214068	-0.536025	-0.0630859
YDR317W	-0.206648	-0.333954			-0.230951
YDR318W	-0.188612	-0.33152		-0.20334	-0.731923	-0.0244354
YDR319C	-0.195097	-0.262844	0.835264		-0.460378	-0.0534232
YDR320C	-0.192615	-0.303876		-0.181765	-0.523015	-0.0640521
YDR320C-A		0.879778		-0.202981
YDR321W	0.0108087	-0.224769	-0.236046		0.100784
YDR322C-A	0.140774	-0.00691925		-0.116226
YDR322W	-0.160439	-0.151746		-0.0417556	0.437471	0.507975
YDR323C	-0.196107	-0.327347		-0.166895	-0.540764	-0.0732316
YDR324C	-0.127527	-0.286316		-0.0958726	0.22748	-0.052457
YDR325W	-0.177207	-0.332737		-0.196755	-0.545835	-0.063569
YDR326C	-0.178517	-0.292575			-0.568891
YDR327W	-0.192475	0.664363			0.0545928
YDR328C	0.242443	0.392095	0.136584	-0.161986	0.514296
YDR329C	-0.162201	-0.268756		-0.192613	-0.120463	-0.0737147
YDR330W	-0.202017	-0.290489		-0.0673773	-0.340544	-0.0548726
YDR331W	-0.190272	-0.283534		-0.188781	-0.00138714	-0.0645353
YDR332W	-0.208114	-0.327521		-0.222018	-0.939429	-0.052457
YDR333C	-0.1748	-0.298486		-0.218019	-0.522151	-0.0655015
YDR334W	-0.178367	-0.280926		-0.210428	-0.605299
YDR335W	-0.125706	-0.188779		-0.142327	-0.591016
YDR336W	-0.193867	-0.280405			-0.637207
YDR337W	-0.16493	-0.120799	-0.608675	-0.0927597	-0.20403	-0.0505244
YDR338C	-0.18541	-0.317089		-0.221467	-0.549727	-0.0659846
YDR339C	-0.080099	-0.261454			0.374031
YDR340W	-0.210983	0.150078			2.14094
YDR341C	0.21355	-0.216076	0.136584	0.193821	0.479519
YDR342C	0.183292	-0.295878	1.53394	-0.10296	0.562222	-0.0355474
YDR343C	0.213953		1.39421	-0.12602	0.538791
YDR344C	-0.210339	0.43017	-0.0963095		-0.149586
YDR345C	0.383019	-0.0874175	-0.0497308	0.280768	0.512722
YDR346C	-0.0802333	-0.229289	-0.841569	0.35021	0.0288953	-0.0481088
YDR347W	-0.100821	0.0238544	-0.562096	-0.156958	-0.306652	-0.0534232
YDR348C	-0.175697	-0.121147		-0.190697	-0.165145	-0.0597039
YDR349C	-0.105602	-0.247892		-0.222569	-0.696965
YDR350C	-0.186474	-0.281622			-0.939991
YDR351W	-0.19392	-0.312743			-0.777347
YDR352W	-0.183847	0.175288		-0.0740821	0.345812
YDR353W	0.520619	0.477983	-0.515518	3.40545	0.775792
YDR354W	-0.154202	-0.247023	-0.79499	-0.169888	0.355057	-0.0630859
YDR355C	-0.210795	0.25596			-0.048437
YDR356W	-0.204783	-0.342647	-0.515518	-0.219456	-0.908617	-0.0572883
YDR357C	-0.162244	0.359582		-0.212033	0.526188	-0.0640521
YDR358W	-0.188311	-0.237982	2.88473	-0.200611	0.0947806
YDR359C	-0.201829	-0.33691	-0.655254	-0.12602	-0.783824
YDR361C	-0.133571	-0.233114	-0.841569	-0.116226	0.189275	0.00696817
YDR362C	-0.190493	-0.318133		-0.199078	-0.478733	-0.0693666
YDR363W	-0.200561	-0.304224		-0.180879	-0.826595
YDR363W-A	-0.0678551	0.406525		-0.0922808		-0.0568052
YDR364C	-0.181268	-0.276232		-0.187105	-0.687009	-0.056322
YDR365C	-0.103066		-0.79499	-0.183106	-0.342759	-0.0737147
YDR366C	-0.208544	-0.348732	1.39421		1.23703
YDR367W	-0.165495	-0.253977	-0.142888	-0.144243	-0.139327	0.00890069
YDR368W	-0.0920689		0.835264	-0.00837541	0.763773	-0.0389293
YDR369C	-0.212461	-0.349602		-0.217564	-0.229155
YDR370C	-0.171952			-0.201233	-0.734872	-0.0485919
YDR371W	-0.205305	-0.331346	-0.142888	-0.153103	-0.425434	-0.0447269
YDR372C	-0.156721	-0.226855		-0.153941	-0.264808	-0.0133233
YDR373W	-0.121977	0.00924994	-0.189467	-0.0546862	-0.0177851	-0.0582545
YDR374C	-0.211069	-0.344038			-0.288178
YDR375C	-0.197294	-0.201123		-0.178485	-0.344083
YDR376W	-0.205407	-0.2811		-0.187824	-0.0295571	-0.0369968
YDR377W	-0.108992	1.41632	-0.42236	0.0198804	-0.22322	-0.0505244
YDR378C	-0.0995259	1.18212		-0.213374	-0.175355
YDR379C-A		-0.156093		-0.205519		-0.0693666
YDR379W	-0.201442	-0.300399	-0.282624	-0.220054	-0.646407
YDR380W	-0.150779	-0.29866		-0.129923	0.227625	-0.0601871
YDR381C-A		0.0789687
YDR381W	0.0425761	2.06726		-0.0110334	-0.176947
YDR382W	8.0648	5.28962	-0.0963095	7.10059	-0.189375
YDR383C	-0.195602	-0.172088			-0.393725
YDR384C	-0.0249989	-0.233288	-0.236046		-0.000163175	-0.0572883
YDR385W	2.23255	-0.205122	0.369478	1.23639	0.278081
YDR386W	-0.205498	-0.347515		-0.218953	-0.648458	-0.0650184
YDR387C	-0.193813	-0.300573	0.0900053		-0.807403
YDR388W	0.117119	-0.0886345	1.16132	0.0101824	0.332114	-0.0548726
YDR389W	-0.165736	-0.29327		-0.192134	-0.811834	-0.0669509
YDR390C	-0.166891	-0.322131	-0.748411	0.22404	0.031317	-0.0519738
YDR391C	-0.180032	0.808495		-0.147667	0.496848	-0.0553558
YDR392W	-0.178904	-0.189301		-0.18519	-0.0232384	0.0842692
YDR393W	-0.197095		-0.562096	-0.219456	0.00374389
YDR394W	-0.144843	-0.240764	-0.562096	-0.128247	0.653155
YDR395W	-0.128903	-0.308396	-0.0497308	0.00419602	-0.0147877	0.0200127
YDR396W	-0.200754	0.553265			-0.239069
YDR397C	-0.122316	0.910552		-0.155497	0.0821169	-0.026851
YDR398W	-0.047848	-0.191213	-0.841569	0.176556	0.0910789
YDR399W	0.118967	0.984269		0.260917	0.00965269
YDR400W	-0.17322	-0.14427			-0.412076	-0.0234691
YDR401W	-0.209167	-0.294835	3.21078		-0.131709
YDR402C	-0.209629	-0.350297			0.0101886
YDR403W	-0.207926	-0.347863	1.30105		-0.773561
YDR404C	-0.0414225	0.0727097	-0.701833	-0.0724059	-0.396114	-0.0577714
YDR405W	-0.191191	-0.190518		-0.174175	-0.120415	2.59462
YDR406W	-0.198095	-0.317089	0.509214		-0.816549
YDR407C	-0.170529	-0.345951	-0.515518	0.152132	-0.933756
YDR408C	-0.0696334	2.4042	-0.655254	-0.161651	-0.264615	0.0924824
YDR409W	-0.204423	-0.329781	0.27632	-0.222569	-0.539315	-0.0712991
YDR410C	-0.105436	-0.0700312		-0.161723	-0.342503	0.0456187
YDR411C	-0.146288	0.140516	-0.468939		0.260373	-0.0350642
YDR412W	-0.142119	-0.254673		-0.155497	0.0112784	-0.0350642
YDR414C	-0.197171	-0.290315			-0.594533
YDR415C	-0.191632	0.0375895	-0.562096		0.751169
YDR416W	-0.182789	-0.294661		-0.174175	-0.702468	-0.0621196
YDR417C	-0.206422	5.76896	-0.00315206		-0.034456
YDR418W	1.09974	3.44025	-0.142888	0.511627	-0.0927317	2.26802
YDR419W	-0.196945	-0.330303		-0.181598	-0.704087	-0.04521
YDR420W	-0.189918	-0.244937			-0.726576
YDR421W	-0.204359	-0.338822	-0.00315206	-0.218498	-0.75056	-0.0727485
YDR422C	-0.188876	-0.303876	-0.329203	-0.211218	-0.836643	-0.063569
YDR423C	-0.182815	-0.175739	-0.655254	-0.211218	-0.119036	-0.0621196
YDR424C	-0.0587219	0.419217		-0.204059	0.702113	-0.0698497
YDR425W	-0.204595	-0.330477		-0.183035	-0.507982	-0.0485919
YDR426C	-0.210258				1.20047
YDR427W	-0.03028	-0.12671	-0.329203	-0.0161577	0.0311571	-0.0186378
YDR428C	-0.193491	-0.261454			0.482334
YDR429C	0.18774	-0.164786	-0.841569	-0.155761	0.625136
YDR430C	-0.1774	-0.229985	0.229741	-0.12056	-0.787412
YDR431W	-0.210693	-0.0896777			4.73426
YDR432W	-0.0619347	-0.0482985	0.0900053	0.795885	0.291241
YDR433W	0.380446	3.77389	0.369478		5.39682
YDR434W	-0.118571	-0.32387		-0.0460658	-0.127189	-0.0345811
YDR435C	-0.187951	-0.0682926	-0.236046		-0.202166
YDR436W	-0.208834	-0.287011		-0.221611	-0.714302	-0.0539064
YDR437W	-0.210339	0.374708		-0.20813	1.58044
YDR438W	-0.21194	-0.277623			-0.964996
YDR439W	-0.205659	-0.251543		-0.192852	-0.543662	-0.056322
YDR440W	-0.204413	-0.327869	-0.748411	-0.174414	-0.657962	-0.0442437
YDR441C	-0.108423	0.614464	-0.841569	-0.2037	-0.65371	-0.0611533
YDR442W	-0.211069	0.418869			1.56437
YDR443C	-0.202656		-0.515518		-0.939575
YDR444W	-0.196386	-0.29866		-0.176569	-0.749798	-0.0727485
YDR445C	-0.209167	0.12765	0.928422		2.02105
YDR446W	-0.210795				0.352998
YDR447C	2.27823	0.210582	0.0900053	0.355406	0.0387944	-0.00704264
YDR448W	-0.134479		-0.562096	-0.18495	-0.680717	-0.0461763
YDR449C	-0.114553	-0.327	-0.981305	-0.0460658	-0.544771	-0.0582545
YDR450W	2.83931	0.236836	-0.189467	0.510885	0.354637	-0.0442437
YDR451C	-0.187414	-0.0540359	-0.79499		-0.647884	-0.0732316
YDR452W	-0.0944543	-0.314655	-0.655254	-0.218498	-0.0990377	-0.0703328
YDR453C	-0.198976	-0.136273	0.509214	0.0333139	0.340545	-0.00269446
YDR454C	0.331841	0.508756		0.216809	0.261438
YDR455C	-0.210795	1.2242	-0.142888		7.13916
YDR456W	-0.172344	-0.305615	-0.655254	-0.213661	-0.354108	-0.00366072
YDR457W	-0.118867	-0.322305		-0.186674	-0.910203	-0.052457
YDR458C	-0.198739	-0.33691	-0.42236	-0.196205	-0.171117	-0.0611533
YDR459C	-0.184873	-0.19782	-0.00315206		-0.94218
YDR460W	-0.19147	-0.220596	-0.562096	-0.153103	0.0600631	-0.0350642
YDR461W	0.327248	10.223		0.465891	0.462455	-0.0297498
YDR462W	-0.161938	1.06007	-0.142888	-0.0757583	0.466716	-0.070816
YDR463W	-0.155905	-0.235374	-0.888147	-0.194768	0.338464	-0.063569
YDR464W	-0.129811			-0.155761	-0.401984
YDR465C	-0.0639655		-0.655254	-0.187824	0.369618	-0.041345
YDR466W	-0.182439	-0.305962			-0.617571
YDR467C	-0.185142	-0.150182	0.136584		2.73694
YDR468C	-0.149898	-0.241286	-0.329203		-0.0231359
YDR469W	-0.187855	-0.240938		-0.2037	-0.0093836	0.0117995
YDR470C	-0.193259	-0.282491			-0.532018
YDR471W	0.745291	0.457988	-0.468939	0.0832165	0.079498
YDR472W	-0.135935		0.369478	-0.0261909	-0.346344
YDR473C	-0.183573	-0.340039		-0.215792	-0.315909
YDR474C	-0.177921	-0.254499	-0.282624	-0.175132	-0.248663
YDR475C	-0.209629	0.968622			-0.671625
YDR476C	-0.12886	1.41319	-0.562096	-0.175372	-0.223642	-0.0505244
YDR477W	-0.134646	-0.273972	-0.375782	-0.183897	-0.261244	-0.0582545
YDR478W	-0.188236	-0.262497	-0.42236	-0.222018	0.198738	-0.0384462
YDR479C	-0.169476	-0.278144	0.835264	-0.105451	-0.639622	-0.0495582
YDR480W	-0.20488	-0.259541	-0.515518	-0.194768	-0.260063	-0.0553558
YDR481C	-0.0973339	-0.032477	-0.282624	-0.154324	0.298406	-0.0732316
YDR482C	-0.180301	2.07856	-0.608675	-0.212823	0.128775	-0.0737147
YDR483W	0.0864908	-0.0449951	0.229741	0.000723909	0.751302	-0.0737147
YDR484W	-0.203231	-0.3423		-0.182268	-0.884793	-0.0606702
YDR485C	-0.194022	-0.345603		-0.186674	-0.41129	0.821527
YDR486C	-0.160815	-0.166525	-0.375782	-0.175611	0.119883	0.0175971
YDR487C	-0.0934013	0.314378	-0.42236	-0.0310998	0.30091	-0.0650184
YDR488C	-0.206771	-0.219553	-0.655254	-0.20813	-0.923539	-0.0481088
YDR489W	-0.192787	-0.204601	-0.655254		-0.423023
YDR490C	-0.156372	-0.313612		-0.213374	-0.579268	-0.0684003
YDR491C	-0.206572	-0.205818	-0.608675		1.36581
YDR492W	0.0115393	-0.170524			-0.302949	-0.0510076
YDR493W	-0.17466	0.684009	-0.42236	-0.219456	0.467424	0.0267765
YDR494W	-0.155658	-0.142184	-0.888147		-0.156198
YDR495C	-0.203978	-0.344386		-0.17178	-0.746132	-0.0485919
YDR496C	-0.112377	-0.318307	-0.934726	0.0664546	0.221312
YDR497C	0.0916161	-0.183563		-0.155761	-0.38923	-0.0461763
YDR498C	-0.157167	-0.178521	-0.748411	-0.108564	-0.608809	-0.0558389
YDR499W	-0.197762	-0.347515		-0.211626	-1.009	-0.0679172
YDR500C	5.39664	0.267435	-0.189467	0.183046	-0.186915	-0.0490751
YDR501W	-0.205922	-0.306658			-0.624383
YDR502C	-0.0604465	-0.0834186	-0.468939	0.374586	0.43787
YDR503C	-0.19046	-0.287359		-0.218953	0.00815468
YDR504C	-0.151494	-0.279709	1.16132		2.03902
YDR505C	-0.189681	-0.341256		-0.216654	-0.554259	-0.0645353
YDR506C	-0.184148	-0.267713		-0.212033	-0.273651	-0.0698497
YDR507C	-0.117089	-0.336562		-0.208513	-0.189749
YDR508C	0.0448272	-0.311526		0.0276866	0.0885427
YDR509W	-0.208265	0.688877			7.15566
YDR510W	0.0988421	1.4144	-0.329203	-0.173265	0.0718535	-0.0712991
YDR511W	-0.175992	1.37146	0.322899	-0.188614	0.348984	-0.0616365
YDR512C	-0.163012	-0.0434303	-0.282624		-0.303187
YDR513W	-0.0654644	0.412784	2.09289	0.26118	0.56563
YDR514C	-0.17012	-0.323175	-0.189467	-0.223143	-0.0577028	-0.0577714
YDR515W	-0.205111	-0.351514		-0.18064	-0.470026	-0.0630859
YDR516C	-0.153283	0.0607132		-0.0377088	0.95513	-0.0597039
YDR517W	-0.141372	0.285517	-0.0497308	-0.187057	0.599032	-0.04521
YDR518W	-0.18028	-0.305788		-0.190793	0.717567
YDR519W	-0.0330683	0.605424	-0.142888	-0.12942	0.142726
YDR520C	-0.193399	-0.338996		-0.2037	-0.77516	-0.0669509
YDR521W	-0.209748	-0.205992			1.39643
YDR522C	-0.211311	-0.323696	-0.0963095	-0.220438	1.08219
YDR523C	-0.210016	-0.340387			-0.505974
YDR524C	-0.188859	-0.320567		-0.216654	-0.799582
YDR524C-A	12.2212
YDR524W-A	-0.168003
YDR525W-A	0.0402122	0.976619		0.262353		0.0335404
YDR526C	-0.209608	0.429997	-0.562096		1.09982
YDR527W	-0.179495	-0.256759		-0.209662	-0.284637	-0.04521
YDR528W	-0.192889	-0.327521	-0.562096	-0.219935	-0.94506	-0.0481088
YDR529C	0.0480131	1.56549	0.0900053	-0.0551651	0.112695
YDR530C	-0.200749	-0.175044	0.462635	-0.183753	-0.0894119	-0.0572883
YDR531W	-0.137375	-0.150703		-0.0779134	-0.192722
YDR532C	-0.208721	-0.307005	0.136584	-0.217109	0.0645604	-0.00462698
YDR533C	-0.0308603	-0.163569	1.67368	-0.172906	0.335447
YDR534C	-0.184352	-0.350471	-0.00315206		-0.492885
YDR535C	-0.210339	-0.341256			0.631399
YDR536W	-0.210468	-0.345603	-0.00315206		-0.191764
YDR537C	-0.209372	-0.232245			-0.232705
YDR538W	-0.155201	-0.230854		-0.184232	-0.191681	-0.0616365
YDR539W	-0.180709	-0.301442	-0.468939	-0.183753	0.121302	-0.0543895
YDR540C	-0.210586	-0.314308		-0.222018	-0.502145	-0.0717822
YDR541C	-0.198138	-0.252934			-0.839442
YDR542C	-0.108073
YDR542W	-0.0547839		-0.748411		-0.0883685
YDR543C	-0.198025				-0.0969307
YDR544C	-0.209791		-0.748411		0.044722
YDR545W	0.159175				-0.942453
YEL001C	-0.0211414	0.255613	-0.0497308	-0.0558835	0.319357	0.0398211
YEL002C	-0.0595332	-0.187041	0.136584	0.130653	0.657261
YEL003W	-0.0701868	0.074796	-0.42236	-0.186387	0.958309
YEL004W	-0.194952	-0.328391	1.16132		-0.164965	-0.0510076
YEL005C	-0.203322	-0.294835	0.695528		-0.492817	-0.0384462
YEL006W	-0.168788		1.16132	-0.187105	-0.978761	-0.0698497
YEL007W	-0.117164		-0.282624	-0.18519	-0.748329	-0.070816
YEL008W	-0.209167	0.0687108			2.11381	0.0900667
YEL009C	1.18334	3.41347	-0.329203		-1.03843	-0.0722654
YEL009C-A		-0.266322
YEL010W	-0.211306	-0.315699	2.04631		0.713456
YEL011W	-0.197047	-0.286316		-0.122596	-0.524448
YEL012W	-0.185792	-0.296226	0.369478	-0.200706	0.35803	-0.0326486
YEL013W	-0.127581	-0.218336	0.462635	-0.151738	-0.067254	-0.0249185
YEL014C	-0.206277	0.562306	0.555792		2.92906
YEL015W	-0.168922	-0.295704	-0.562096	-0.136604	-0.0648017	-0.04521
YEL016C	-0.194839	-0.324392	-0.236046		-0.619794	-0.0712991
YEL017C-A	0.712202	3.78797	0.136584	1.5626	3.97203
YEL017W	-0.182289	-0.0891561	-0.42236	-0.195007	-0.0421102	-0.0374799
YEL018W	-0.167772	-0.15279	-0.189467	-0.2037	0.149472	-0.0355474
YEL019C	-0.210634	-0.281969	0.64895	-0.159089	0.577858	-0.0162221
YEL020C	-0.178582	-0.2811	0.27632		-0.615411
YEL020W-A	-0.152692
YEL021W	-0.191406	-0.0745517	0.27632	-0.155761	0.347188
YEL022W	-0.151639	-0.322305		-0.127553	-0.775012	-0.0669509
YEL023C	-0.207475	-0.34456			-0.797739
YEL024W	-0.100165	-0.094372	-0.515518	-0.0511183	-0.234396
YEL025C	-0.202446	-0.239025	-0.329203		-0.960069
YEL026W	0.873806	1.08893	-0.468939	-0.0837322	0.0292718
YEL027W	2.33075	0.27891	-0.0497308	-0.118573	0.152342
YEL028W	-0.202103	0.0494121	0.462635		0.0455667
YEL029C	-0.197364	-0.257802	0.0434266		-0.468781	-0.0664678
YEL030C-A		-0.0244793
YEL030W	-0.207013	-0.308049	10.3839	0.12809	-0.54562
YEL031W	0.0364945			-0.0961839	-0.293963
YEL032W	-0.145482	-0.271711	-0.888147	0.226435	-0.0759174	-0.0597039
YEL033W	-0.165382	2.73871	0.322899		0.483347
YEL034C-A		1.05747
YEL034W	1.82557	1.74127	-0.375782	-0.00337079	0.51614
YEL035C	-0.209748	5.57945	1.11474		-0.378985
YEL036C	-0.00969807	-0.202514	-0.608675	-0.0837322	0.736041
YEL037C	-0.068156	-0.0296952	-0.748411	-0.0466884	0.29582
YEL038W	-0.0734264	-0.0938504	-0.00315206	-0.157892	-0.100533
YEL039C	-0.191309	-0.283186		-0.19278	0.542825	0.039338
YEL040W	0.516665	0.207627	-0.79499		0.600948	-0.0640521
YEL041W	-0.206626		0.788686	-0.218953	-0.506535	-0.0408618
YEL042W	-0.105011	-0.264235	-0.701833	-0.0721665	0.523033	-0.0737147
YEL043W	-0.152751	-0.337779	-0.282624	-0.222569	-0.812685	-0.063569
YEL044W	-0.107708	0.352628	-0.562096	-0.18495	0.533781
YEL046C	0.145771	2.19383	-0.79499	1.25756	0.323322	0.585759
YEL047C	-0.140362	-0.152268		-0.0894073	0.868343	0.0224284
YEL048C	-0.203644	-0.118887	-0.236046	-0.0187678	-0.794986	0.21858
YEL049W	-0.161105	-0.307701			-0.279448
YEL050C	-0.105973	-0.210164	-0.329203	-0.157173	-0.40683	-0.0365136
YEL051W	-0.0439852	0.0574098	-0.329203	-0.0891918	0.191188
YEL052W	-0.16327	-0.205992	-0.282624	-0.140651	-0.433	-0.0432775
YEL053C	-0.201307	-0.325609	-0.515518	-0.178964	-0.56172
YEL053W-A		-0.32926
YEL054C	0.752904	1.42518	-0.189467	0.858982	-0.235277	-0.0698497
YEL055C	-0.146793	-0.299008	0.416056	-0.137203	-0.195239	-0.0592208
YEL056W	-0.136086	-0.279188	-0.0963095	-0.213374	0.637209
YEL057C	-0.200163	-0.305441	3.25736		1.18034
YEL058W	0.0325189	0.0579314	0.322899	0.0210777	0.658558	-0.0539064
YEL059C-A	-0.146524		-0.0497308	-0.217564	0.647344
YEL059W	-0.209608	-0.223899	0.0434266		2.67331
YEL060C	-0.137257	0.146775		0.0467713	0.378464	-0.0732316
YEL061C	-0.207776	-0.326826	-0.282624	-0.220438	-0.948681	-0.0626027
YEL062W	-0.204843	-0.273624		-0.218498	-0.700534	-0.0679172
YEL063C	-0.150752	-0.286142			-0.847385	-0.0606702
YEL064C	-0.198745	-0.323001			-0.606646
YEL065W	-0.101825	-0.291532	-0.608675		0.518585
YEL066W	-0.159665	-0.0908947		-0.19836	0.890435	-0.0732316
YEL067C	-0.209167	-0.278492	0.183163		-0.52863
YEL068C	-0.196467	-0.180086	0.509214	-0.20334	-0.0791142
YEL069C	-0.210387	-0.356556			-0.730084
YEL070W	-0.205412	-0.352384	0.695528	-0.223143	-0.45034	0.0349898
YEL071W	-0.0579053	-0.0957629	0.555792	0.124618	0.553908	-0.0476257
YEL072W	-0.207035	-0.280578	2.32578		-0.907195
YEL073C	-0.210145	-0.27797			-0.559164
YEL074W	-0.209748		-0.562096		0.0577165
YEL075C	-0.201619				-0.284729
YEL076C	-0.199024		-0.981305		-0.727793
YEL076C-A	-0.203575				-0.911954
YEL076W-C	-0.212138				-0.602038
YEL077C	0.0970208	-0.194864	-0.934726		-1.08903
YER001W	-0.117685		1.02158	-0.183513	0.451657	0.0291922
YER002W	-0.044415	-0.339865		-0.157652	0.402337	-0.0568052
YER003C	-0.0656041	-0.222508	0.322899	-0.0522677	0.491918	-0.0606702
YER004W	-0.0379089	0.556742	0.555792	-0.174917	0.141666
YER005W	-0.146438	-0.221987	1.95315	-0.215361	-0.590377	-0.0577714
YER006C-A	-0.183573
YER006W	-0.0197607	-0.271538	-0.748411	-0.0610078	0.205562	0.28187
YER007C-A	-0.0378391	-0.215902	-0.329203	-0.125086	0.642975	-0.0389293
YER007W	-0.198358	-0.340387		-0.174893	-0.550972	-0.0640521
YER008C	-0.159708	-0.318133	0.928422	-0.203939	-0.536411	-0.0606702
YER009W	0.284364	0.640718		0.0331941	0.0883044
YER010C	-0.16838	-0.120104		-0.205879	-0.395679	-0.0645353
YER011W	0.433343	-0.28336	1.06816	-0.211218	0.687825	-0.0737147
YER012W	0.0919492	0.0374156	-0.562096	0.0963865	0.319688	0.47174
YER013W	-0.198041	-0.315003		-0.204418	-0.855324	-0.0529401
YER014C-A	-0.194173
YER014W	-0.179517			-0.0980277	-0.211854	-0.00172819
YER015W	-0.207878	-0.335519		-0.217564	-0.262424	-0.0621196
YER016W	-0.149404	-0.260758	-0.748411	-0.139214	-0.0459838	-0.0476257
YER017C	-0.133039	-0.245458	-0.748411	-0.129756	-0.371129	-0.0529401
YER018C	-0.206906	2.02727	-0.468939	-0.147595	-0.0566508	0.0060019
YER019C-A	0.246451	2.43132	-0.562096	-0.216223	-0.047778	-0.0650184
YER019W	-0.130332	0.0304611		-0.174175	0.189567	-0.0466594
YER020W	-0.121236	0.204671	-0.236046	-0.136245	-0.410025	-0.0669509
YER021W	-0.080459	-0.148617	-0.375782	-0.0197975	0.356486	-0.063569
YER022W	-0.161804	-0.336388	-0.142888	-0.138735	-0.139177	-0.0558389
YER023W	0.0914603	0.322028	0.64895	0.356196	0.597009
YER024W	-0.169916	-0.307875	-0.329203	-0.215936	-0.835432	-0.0345811
YER025W	0.155489	-0.230854	-0.841569	0.142003	0.407781
YER026C	-0.11329	-0.207382	-0.608675	-0.12602	0.776326
YER027C	-0.162072	-0.224942	-0.375782	-0.176761	0.145376	-0.0582545
YER028C	-0.181999	-0.275189			-0.489948
YER029C	-0.143962	-0.241633		-0.209447	0.0714219
YER030W	-0.0349326		-0.236046	-0.200994	0.653463
YER031C	-0.0364047	-0.0954151		-0.0834209	-0.2488	-0.0374799
YER032W	-0.192921	-0.348732	-0.468939		-0.682061	-0.0732316
YER033C	-0.209151	-0.35221			-0.668113
YER034W	-0.185367	-0.0808107	-0.00315206	-0.206573	0.490956	-0.0456931
YER035W	-0.136789	6.44719	-0.375782	-0.213254	2.44476	-0.0495582
YER036C	0.208113	-0.0136999	-0.562096	0.109078	0.0662896	-0.0490751
YER037W	-0.189681	-0.231202	1.06816	-0.221467	0.269346	-0.0572883
YER038C	-0.209415	-0.346124	0.416056		-0.562893	0.00841756
YER039C	-0.209855	-0.106716	-0.468939		-0.50019
YER039C-A	-0.200663	0.25457		-0.223766
YER040W	-0.198428	-0.323349	-0.468939	-0.212033	-0.671748	-0.0732316
YER041W	-0.201651	-0.142532		-0.223	-0.722694	-0.0659846
YER042W	-0.0906129	-0.272581	0.322899	-0.171708	1.22611	-0.00462698
YER043C	0.629406	0.186763	0.416056	0.255984	0.439099
YER044C	-0.0621979	0.287256		-0.217109	0.202013	-0.0732316
YER044C-A	-0.21079				0.0982482
YER045C	-0.181886	-0.330129	-0.0497308		-0.695799
YER046W	-0.183127	-0.129492	0.229741		0.333082
YER046W-A	-0.208426
YER047C	-0.203849	-0.340387	-0.655254	-0.187369	-0.514894	-0.0582545
YER048C	-0.0837845	-0.247023	-0.515518	-0.128247	0.197041
YER048W-A	-0.152665	0.25144		-0.167709
YER049W	-0.0391876	-0.185476	-0.562096	-0.113066	0.343389	-0.0577714
YER050C	-0.10954	-0.119408	-0.468939	-0.197162	-0.0380569	-0.0427943
YER051W	-0.206632	-0.291532	-0.468939	-0.207363	-0.101006	-0.056322
YER052C	-0.0869382	-0.102543		0.429518	0.644727	-0.0369968
YER053C	-0.153793	-0.12671			-0.575622
YER053C-A				-0.169625
YER054C	-0.209608	-0.315525		-0.223143	-0.539122	-0.0553558
YER055C	0.336494	-0.0383883	-0.79499	0.310077	0.184785
YER056C	0.405014	0.0734051	-0.282624		-0.330739	-0.0601871
YER056C-A	0.922464	0.760509	-0.0497308	0.338979	-0.0444881	-0.0254016
YER057C	0.0351943	0.992962	1.34763	-0.182915	0.701177
YER058W	-0.16997	0.0763608			1.71945
YER059W	-0.185679	-0.321436	-0.375782	-0.196444	-0.340549	-0.0495582
YER060W	-0.190229	-0.275363			-0.35098
YER060W-A	-0.189526	-0.270842	0.0900053		-0.54055
YER061C	-0.193797	-0.161135	-0.236046	-0.199868	0.0208191
YER062C	-0.0659586	0.498672	-0.375782	-0.0980516	0.861823
YER063W	-0.137149	-0.0128306	-0.42236	-0.140962	-0.0771027	-0.0442437
YER064C	-0.108374	-0.248066	-0.236046	-0.184711	-0.22367	-0.0737147
YER065C	-0.196214	-0.253977		0.255026	-1.10488
YER066C-A	-0.207276				2.04266
YER066W	-0.197396	-0.202167	0.509214		0.702701
YER067C-A	-0.192271
YER067W	-0.198589	0.316812		-0.0806671	-0.134128
YER068C-A	-0.21021
YER068W	-0.175804	-0.280405	-0.282624	-0.1685	-0.832601	-0.0626027
YER069W	-0.158462	-0.319697	-0.562096	-0.163064	-0.363849
YER070W	-0.0889958	-0.130014	-0.888147	3.28829	-0.475592	-0.0374799
YER071C	-0.180237	-0.280926	0.462635	-0.207004	0.336844	-0.0423112
YER072W	0.353814	0.69618		0.063605	0.0961993
YER073W	-0.0914618	-0.0307384		0.124044	-0.0518943	-0.0437606
YER074W	1.08522	0.27891	-0.468939	-0.00337079	-0.189264
YER074W-A		-0.28875
YER075C	-0.198369	-0.351862	-0.236046	-0.207746	-0.798819	-0.056322
YER076C	-0.181768	-0.293096	0.742107		-0.617075
YER076W-A		-0.131926
YER077C	-0.190724	-0.31848	-0.0963095	-0.215792	-0.399216	-0.0548726
YER078C	-0.193082	-0.299703	0.0434266	-0.158921	-0.300498	-0.0611533
YER079C-A		0.452946
YER079W	-0.159493	-0.220074		-0.197115	-0.457285	-0.0543895
YER080W	-0.132706	-0.265105	0.555792	-0.121566	-0.112746	-0.0553558
YER081W	-0.181838	-0.234331		-0.0853605	0.314777	0.0180802
YER082C	-0.141367	-0.310135	-0.468939	-0.121518	-0.0196678	-0.0485919
YER083C	-0.0707563	0.00629428	-0.468939	-0.213374	0.2467
YER084W	-0.1932	-0.257281	-0.888147	-0.218953	2.2092	-0.0664678
YER084W-A		-0.344212
YER085C	-0.210586	-0.317263	-0.608675		0.470793
YER086W	-0.0442324	-0.220248	-0.42236	0.118081	-0.0792989	-0.0534232
YER087C-A	0.0474866	1.31582	-0.282624	-0.22094	0.543981	-0.0481088
YER087W	-0.169588	-0.290662		-0.214715	-0.43738	-0.0732316
YER088C	-0.0805718	-0.0241316	-0.236046	-0.165578	-0.412067	-0.0659846
YER089C	-0.1068	-0.0792459	-0.375782	-0.0401033	0.0970542	-0.0263679
YER090W	-0.0980861	-0.313091	-0.282624	-0.0185283	0.14862	-0.0558389
YER091C	0.0152732	-0.285794	-0.236046	3.10584	0.230943	-0.056322
YER091C-A	-0.208673	-0.264409
YER092W	-0.169744	0.187459	-0.655254	-0.171541	0.352815	-0.0384462
YER093C	-0.180999	-0.266496		-0.155761	-0.907639
YER093C-A	-0.17928	0.0763608	-0.375782	-0.182077	1.97623	0.494448
YER094C	0.363125	0.263089		-0.0837322	-0.070393
YER095W	-0.112334	-0.259715		-0.0594753	0.250927	-0.0456931
YER096W	-0.209662	-0.359164	1.99973		-0.257371
YER097W	-0.209748	-0.115931			0.33881
YER098W	-0.209237	-0.345951	0.881843	-0.189763	-0.792068	-0.0703328
YER099C	-0.140453	-0.264931	-0.375782	-0.0577033	0.41055
YER100W	-0.127065	-0.131578	-0.0963095	-0.153342	0.722582	-0.0621196
YER101C	-0.204397	-0.30857		-0.2037	-0.0975457	-0.0655015
YER102W	5.76341	0.306902	-0.236046	0.216306	0.0163396	-0.0273341
YER103W	-0.170061	-0.288228		0.0828333	0.387843
YER104W	-0.20675	-0.16722	2.74499	-0.219935	-0.12395	-0.0732316
YER105C	-0.156958	-0.290141	-0.0497308	-0.120297	-0.402296	-0.0587377
YER106W	-0.208496			-0.155761	-0.437885
YER107C	-0.113827	-0.305788		-0.1543	0.0693355
YER108C	-0.188467
YER109C	-0.21058	-0.338648	-0.468939		-0.910505
YER110C	-0.0913651	-0.21538	-0.189467	0.303636	0.114472	-0.011874
YER111C	-0.194404	-0.32161		-0.183897	-0.773996	-0.00655951
YER112W	-0.104882	-0.253456	-0.981305	-0.143764	0.546269	0.0301585
YER113C	-0.164748	-0.310657			-0.786868
YER114C	-0.179963	-0.215902	-0.329203	-0.209662	-0.633978	-0.0640521
YER115C	-0.155684	-0.141141	0.555792		-0.877283
YER116C	-0.210602	-0.229115	-0.42236		-0.471171
YER117W	4.70757	0.326027	-0.0497308	0.0120741	0.753824
YER118C	-0.1156	-0.315351	-0.748411	-0.163064	-0.278104	-0.0287835
YER119C	-0.193168	-0.237461			-0.037419
YER120W	0.131759	0.252309	-0.468939	-0.135287	0.411664	0.192491
YER121W	-0.187409	-0.0995878	1.06816		0.906755
YER122C	-0.0715675		-0.42236	-0.190386	-0.1914	-0.0476257
YER123W	-0.192583	-0.320567		-0.175156	-0.354369	-0.0626027
YER124C	-0.155953	-0.120451	-0.608675	-0.152384	-0.451394	-0.0737147
YER125W	-0.145385	-0.269451	-0.329203	-0.0902693	-0.486001
YER126C	-0.000983912	-0.279014	-0.655254	0.038989	0.219213	-0.0408618
YER127W	-0.0694722	-0.145661	-0.701833	-0.191894	-0.331889	-0.0597039
YER128W	-0.1937	-0.220248		-0.202981	-0.315998	-0.0181547
YER129W	-0.199921	-0.269799		-0.20813	-0.899579	0.0412705
YER130C	-0.16709	-0.0731608	-0.42236		-0.560111
YER131W	0.323079	1.38433	-0.189467	5.81385	0.105185	-0.00511011
YER132C	-0.163872	-0.273624		-0.206621	-0.852491	-0.0732316
YER133W	-0.0168811	-0.19556	-0.329203	-0.0161577	-0.0115977	-0.04521
YER134C	-0.146417	0.152165		-0.134353	0.116791
YER135C	-0.211612	0.101745	0.835264		0.169438
YER136W	-0.00405697	-0.238851	0.0434266	-0.103799	0.29288
YER137C	-0.18656	-0.0296952	0.881843		1.40394
YER138C	0.708715	-0.33465			-0.992558
YER138W-A	-0.00674321
YER139C	-0.206213	-0.217119	-0.0963095	-0.154132	-0.403762	-0.0302329
YER140W	-0.191395	-0.314829			-0.288786
YER141W	-0.0294473	-0.240069	0.322899	-0.0368467	0.194845	-0.0505244
YER142C	-0.205944	-0.312743	0.27632		0.107844
YER143W	-0.183154	-0.302485	-0.0497308	-0.113018	0.579019	-0.0669509
YER144C	-0.188107	-0.260063	0.136584	-0.172498	-0.846454	-0.0679172
YER144W	-0.179017				#VALUE!
YER145C	0.0222252	-0.163917	-0.562096	-0.0644081	1.22126	0.013732
YER145C-A	-0.208157
YER146W	-0.0262131	4.69727	-0.468939	-0.155761
YER147C	-0.192078	-0.273972	-0.189467	-0.180089	0.124518	-0.00897516
YER147C-A		-0.00848401
YER148W	0.136127	-0.221813	-0.748411	-0.213374	-0.505272
YER148W-A	-0.209629
YER149C	-0.186539	-0.278492	-0.655254	-0.0388821	-0.268401	-0.0365136
YER150W	-0.188145	0.16051			0.830452
YER151C	-0.148442			-0.164501	-0.343177	-0.0529401
YER152C	-0.0928157	0.180678	0.0900053	-0.192852	-0.668354
YER153C	-0.200131	0.376099	-0.375782	-0.21493	-0.669285	-0.0345811
YER154W	-0.0620905	-0.112106	-0.608675	-0.0976685	-0.131325
YER155C	-0.0808135	-0.310657		-0.176234	-0.941623	1.18919
YER156C	-0.0975005	0.172507	-0.888147	-0.0520522	0.72261
YER157W	-0.190208	-0.321436	-0.282624	-0.158897	-0.555597	-0.00124506
YER158C	-0.194135	-0.247545		-0.207363	-0.466398	-0.0732316
YER159C	-0.112167	0.509104	-0.934726	-0.158323	-0.101935
YER160C	1.00775	-0.336388			-1.00345
YER161C	-0.188107	-0.246675	0.0434266	-0.176114	-0.547862	-0.0621196
YER162C	-0.196961	-0.338301	-0.189467	-0.209255	-0.828794	-0.0471425
YER163C	-0.134931	0.184329	0.695528	-0.195007	-0.106004	-0.0423112
YER164W	-0.171125	-0.319697	0.695528	-0.200347	-0.63036	-0.0655015
YER165W	0.0888063	-0.0444735	-0.515518	2.50833	0.0266803
YER166W	-0.172882	-0.325435			-0.818743
YER167W	-0.158027	-0.277797	-0.0963095		-0.86807
YER168C	-0.177405	-0.306832	-0.329203	-0.0581104	-0.0192745	0.00213685
YER169W	-0.175031	-0.315351	-0.0963095	-0.172738	-0.799501	-0.0481088
YER170W	-0.200357	-0.170871	-0.329203	-0.209279	0.137469	-0.00945829
YER171W	-0.188757	-0.328564	-0.79499	-0.0185523	-0.328583	-0.0597039
YER172C	-0.179506			-0.191655	-1.02697	-0.070816
YER172C-A	-0.210661
YER173W	-0.197842	-0.329608	-0.0497308	-0.20813	-0.809298	-0.067434
YER174C	-0.101664	-0.164091	-0.562096	-0.039361	-0.279558
YER175C	-0.187151	-0.272581	1.34763	-0.2037	-0.719623
YER176W	-0.148297	0.242573	-0.42236	-0.208513	-0.801192
YER177W	1.10394	2.01388	-0.375782	1.84152	0.92465
YER178W	0.312737	0.100354	0.788686	1.10081	0.135383	-0.0374799
YER179W	-0.209253	-0.310309	1.44079		0.0114452
YER180C	-0.200249	-0.191909	0.322899		-0.925344
YER181C	-0.209608	-0.299529	3.72314		-0.281207
YER182W	-0.187393	-0.150703	0.0434266	-0.153103	0.415714	-0.0403787
YER183C	-0.157753	-0.0347372	0.835264	-0.185357	0.13473
YER184C	-0.208807		-0.375782		-0.758433
YER185W	-0.199218	-0.347168			-0.666938	-0.0587377
YER186C	-0.169658	-0.245458			-1.00385
YER187W	-0.20351	0.150774			-0.520097
YER187W-A		-0.32926
YER188C-A	-0.18598
YER188W	-0.204456	-0.275363			-0.415138
YER189W	-0.200598				0.10331
YER190W	0.208989				-1.10947
YFL001W	-0.169733	-0.291706		-0.149583	-0.402144	-0.0369968
YFL002C	-0.133238	-0.282839		-0.0886889	0.218632	-0.0606702
YFL003C	-0.210108	-0.31622			-0.381326
YFL004W	-0.114499	-0.302137	-0.329203	-0.120082	-0.00132863	-0.0621196
YFL005W	-0.0208084	-0.0503848		-0.190793	-0.332015
YFL006W	-0.112431	-0.133317		-0.190218	3.63209
YFL007W	-0.158741	-0.309266		-0.188614	-0.627726	-0.0717822
YFL008W	-0.193329	-0.328564	0.0434266	-0.0894073	-0.694596	-0.0626027
YFL009W	-0.139653	-0.299703	0.369478		-0.740334
YFL010C	0.0691806	0.315247		-0.118884	0.438206	-0.0302329
YFL010W-A			1.11474		4.17111
YFL011W	-0.209646				-0.534384
YFL011W-A	-0.191632	0.130432
YFL012W	-0.210795	-0.272407			0.436304
YFL013C	-0.172011	-0.295183		-0.192852	-0.469886	-0.0630859
YFL014W	-0.153697	-0.0719437		0.0735185	0.359595
YFL015C	-0.210145	-0.329086	-0.0963095		0.51519
YFL015W-A		-0.255716
YFL016C	-0.156399	0.48911	1.53394	-0.0642884	0.266543	-0.0490751
YFL017C	-0.131562	0.208496	-0.282624	-0.189213	0.158322	-0.0626027
YFL017W-A	-0.0798572		2.09289	-0.192613	0.913632	0.068809
YFL018C	-0.0215659	-0.183216	0.27632	0.294608	0.779369
YFL018W-A	-0.125701
YFL019C	-0.209608	-0.342473	0.0900053		0.0600219
YFL020C	-0.17084	-0.315699	-0.748411		0.243279
YFL021C-A	-0.209629
YFL021W	-0.177991	-0.332389		-0.161962	-0.157257	-0.0645353
YFL022C	0.0902407	-0.15279	-0.329203	-0.171062	0.363976
YFL023W	-0.153541	-0.338996		-0.195007	-0.467861	-0.0684003
YFL024C	-0.192228	-0.33691		-0.199557	-0.777507	-0.0336149
YFL025C	-0.195462	-0.135577		-0.155761	-0.770126	-0.041345
YFL026W	0.00755295	-0.0761164	0.881843		0.0847676	-0.0703328
YFL027C	-0.175912	-0.294487		-0.212416	-0.678473	-0.0481088
YFL028C	-0.110217	-0.218162	-0.562096	-0.171565	0.623344	0.0311247
YFL029C	-0.188704	-0.278666		-0.213374	-0.194811	-0.00655951
YFL030W	-0.198723	-0.28423		-0.204394	-0.662614
YFL031W	0.0630345	4.66267	-0.42236	-0.0113447	-0.936265	-0.0688834
YFL033C	-0.186001	-0.34456		-0.213374	-0.720335
YFL034C-A	-0.0223073		-0.655254	1.5626	-0.733316
YFL034C-B		-0.234331	-0.655254	-0.172259	-0.328636	-0.0659846
YFL034W	-0.199502	-0.328043		-0.199557	-0.748552	-0.0437606
YFL035C	-0.178055
YFL035C-A	-0.144531
YFL035C-B	0.147646
YFL036W	-0.169078	-0.27119		-0.213374	-0.644826
YFL037W	0.104193	-0.201819	0.602371	0.0419822	0.116587
YFL038C	0.273131	0.721737	0.136584	-0.155761	1.12145
YFL039C	1.26532	-0.00170338	0.928422	1.94089	0.351629
YFL040W	-0.210274		0.509214		-0.714886
YFL041W	-0.154588	-0.267539		-0.142088	-0.323065	-0.0703328
YFL042C	-0.199481	-0.317611			-0.272762
YFL043C	-0.173951	0.0240282	-0.0963095		1.72331
YFL044C	-0.17617	0.330026		-0.159807	0.100302	-0.041345
YFL045C	0.393544	0.187459	-0.142888	-0.149056	0.930794	-0.0558389
YFL046W	-0.183084	-0.247892			-0.133564	-0.0442437
YFL047W	-0.164705	-0.332911		-0.184232	-0.35429	-0.0181547
YFL048C	-0.104786	-0.226681		-0.159352	-0.11934	-0.0684003
YFL049W	-0.192421	-0.312395		-0.14999	-0.409391	-0.0732316
YFL050C	-0.203994	-0.337258		-0.175132	-1.03845	-0.0732316
YFL051C	-0.209608	-0.29327	0.835264		1.03719
YFL052W	-0.210827	-0.349949			-0.587604
YFL053W	-0.204037	-0.357599			-0.857767
YFL054C	-0.18353	-0.340039			-0.870999
YFL055W	-0.199518	-0.343864	-0.00315206		-0.245312
YFL056C	-0.205686	-0.149139			-0.944571
YFL057C	-0.0672373	-0.192256			0.106123
YFL058W	-0.201968	-0.342647			-0.483098
YFL059W	-0.182122	-0.303876	0.0434266		-0.653226
YFL060C	-0.204918	-0.248762		-0.221467	-0.67891	-0.0394124
YFL061W	-0.21043	-0.328564			-0.151685
YFL062W	-0.0808458				0.866596	-0.0191209
YFL064C	-0.203945		-1.07446		-0.354592
YFL065C	-0.205955				0.410758
YFL066C	-0.144778		-1.07446		-0.959628
YFL067W	-0.209748	-0.232071			-0.407858
YFL068W	-0.203693				-0.197317
YFR001W	-0.084354	-0.197472		-0.176042	-0.205064
YFR002W	-0.164291	-0.31848		-0.0341648	-0.403454	-0.0577714
YFR003C	-0.170926	0.474853	0.136584	-0.200275	0.801956
YFR004W	0.103226	0.0257668	-0.841569	0.0202635	0.562086	-0.0080089
YFR005C	-0.184373	-0.291184	-0.282624	-0.222138	-0.52153	-0.0712991
YFR006W	-0.0931488	-0.319871		-0.190793	0.593001
YFR007W	-0.196983	-0.163395		-0.222281	0.0677559	-0.0418281
YFR008W	-0.20589	-0.299703		-0.214499	-0.23084	-0.0572883
YFR009W	-0.0836341	-0.2505		0.0677716	0.16713	-0.0519738
YFR010W	-0.0944596	-0.26128	0.136584	-0.065318	0.0780324	-0.0345811
YFR011C	-0.149178	0.214581	-0.701833	-0.14113	0.0832229	-0.0490751
YFR012W	-0.209608	-0.332042			0.615147
YFR013W	-0.179248	-0.320393		-0.183753	-0.518924	-0.0326486
YFR014C	-0.198841	-0.186345		-0.175875	-0.256339	-0.0210534
YFR015C	-0.2061	-0.286316		-0.115532	-0.56725	-0.0572883
YFR016C	-0.182015	-0.325783		-0.185645	-0.453376	-0.0171884
YFR017C	-0.197332	0.292472		-0.200802	-0.435971
YFR018C	-0.161438	-0.0830709		-0.172211	-0.397881	0.235489
YFR019W	-0.210999	-0.33378		-0.217971	-1.03831
YFR020W	-0.195355	-0.21764			-0.670516	-0.0510076
YFR021W	-0.202489	-0.0736824		-0.172283	-0.0325119	-0.00704264
YFR022W	-0.195038	-0.311004			-0.947028
YFR023W	-0.21087	-0.346646			0.0109292
YFR024C	-0.0691875	-0.14427	-0.515518	-0.00423283	0.285698
YFR024C-A	-0.0528552	-0.236591	-0.0963095	-0.138256	0.0704484	-0.0664678
YFR025C	-0.187087	-0.11906	-0.468939	-0.139717	-0.0933535	-0.0171884
YFR026C	-0.202167	-0.126015	-0.189467	-0.208872	0.122216
YFR027W	-0.208238	-0.330998	-0.748411		-0.212992
YFR028C	-0.133249	-0.229463		-0.062253	-0.189249	-0.0650184
YFR029W	-0.194764	-0.317437	-0.608675		-0.583783
YFR030W	-0.162427	-0.283012		-0.188303	-0.598718	-0.0490751
YFR031C	-0.158543	-0.35447		-0.147356	-0.679028	-0.0548726
YFR031C-A	8.7347	0.461292	-0.189467		0.111829	0.0494837
YFR032C	-0.206239	-0.249457	0.369478		-1.01792
YFR032C-A	1.38716	36.5914		0.997483
YFR033C	0.0802211	0.172159	-0.888147	-0.122332	0.453844	-0.00414385
YFR034C	-0.17004	0.500063	-0.981305		-0.593321
YFR035C	-0.206417	-0.131578	0.462635		0.249969
YFR036W	-0.164705	0.125216	-0.655254		0.196635	-0.0737147
YFR036W-A	-0.186447
YFR037C	-0.145869	-0.0641199	-0.608675	-0.153605	0.194092	-0.0389293
YFR038W	-0.198745	-0.339518			-0.773632
YFR039C	-0.170061	-0.303354		-0.153007	-0.376972	-0.0717822
YFR040W	-0.190675	-0.329608	-0.282624	-0.148385	-0.94566	-0.0543895
YFR041C	-0.184631	-0.299877	-0.608675		0.997048
YFR042W	-0.182165	-0.303007	-0.00315206		0.235516
YFR043C	-0.183863	-0.2811	0.183163		0.0968582
YFR044C	0.174454	-0.230854	3.35051	0.402315	1.23392	-0.0350642
YFR045W	-0.197423	-0.153137		-0.155761	-0.150008
YFR046C	-0.205756	-0.332737		-0.195007	-0.0366022	-0.0461763
YFR047C	-0.10947	-0.0168294		-0.187895	0.145234	0.0407874
YFR048W	-0.159848	-0.309266	-0.0497308	-0.210428	-0.850844	-0.0737147
YFR049W	-0.121	0.070971	0.509214	-0.166416	0.378005	0.711857
YFR050C	0.032911	0.203628	-0.748411	0.0169111	0.223514
YFR051C	-0.0165963	-0.151225	-0.329203	0.00704554	0.18864	-0.0510076
YFR052W	-0.128741	0.305163	-0.42236	-0.0756625	0.260782
YFR053C	0.00392653	-0.231375	0.742107	0.594383	0.774363	-0.0510076
YFR054C	-0.209629	-0.257629	-0.236046	-0.218953	-1.09289
YFR055W	-0.169588		-0.701833	-0.163639	-0.474033	-0.0601871
YFR057W	-0.210795	-0.320914			1.06285
YGL001C	-0.0567825	-0.243372	-0.655254	-0.164357	0.487955	-0.000278801
YGL002W	-0.157892	0.079838	-0.515518		-0.504441
YGL003C	-0.196204	-0.181651	-0.608675		-0.669239
YGL004C	-0.182074	-0.313612		-0.193283	0.28447	-0.0490751
YGL005C	-0.193732	-0.279709		-0.193571	-0.294313
YGL006W	-0.181268	-0.286142	-0.562096	-0.21857	-0.248912
YGL006W-A	-0.211574
YGL007W	-0.210795	-0.158527	0.416056		0.066519
YGL008C	5.43862	-0.072813	-0.189467	15.1055	0.188454	-0.0529401
YGL009C	0.0117435		0.27632	1.09233	0.271816	-0.0606702
YGL010W	-0.195016	-0.0712483	0.602371	-0.214499	-0.628916
YGL011C	-0.012164	0.355236	-0.608675	-0.00897405	0.104099	-0.0394124
YGL012W	0.115518	-0.302833	-0.655254	-0.135287	1.42631	0.020979
YGL013C	-0.162158	-0.319697	-0.515518	-0.195007	-0.795632
YGL014W	-0.176761	-0.276406		-0.167446	-0.800003	-0.0640521
YGL015C	-0.207405		0.555792		1.41413
YGL016W	-0.179146	-0.343864	-0.282624	-0.0741061	-0.197897	-0.0360305
YGL017W	-0.194624	-0.254499	-0.468939	-0.177527	0.0182823	0.139346
YGL018C	-0.206916	-0.0959367	0.0434266	-0.184399	0.233512	-0.052457
YGL019W	-0.0834407	-0.149834	-0.189467	-0.0674013	0.127937	-0.0664678
YGL020C	-0.0307098	-0.28562	-0.329203	-0.172259	0.0156429	-0.0659846
YGL021W	-0.17697	-0.316568	-0.608675	-0.173696	-0.691187	0.0142151
YGL022W	-0.0720833	-0.0316077	-0.42236	-0.140172	0.373049	-0.0655015
YGL023C	-0.147174	-0.264409	-0.42236		-0.527783
YGL025C	-0.199003	-0.249805	-0.655254	-0.212823	0.266812	-0.0645353
YGL026C	0.174143	-0.223378	2.74499	0.110706	0.56741	-0.0606702
YGL027C	-0.161154	-0.322827	0.136584	-0.158131	0.306197	-0.0597039
YGL028C	-0.0785732		-0.981305	0.315034	-0.699453
YGL029W	0.0172019	-0.0255225	-0.515518	-0.170104	0.165821	-0.0572883
YGL030W	3.8809	2.2552	-0.189467	0.746294	-0.153886	-0.00414385
YGL031C	9.11847	1.82142	-0.282624	2.74882	-0.285957	-0.0200872
YGL032C	-0.0965173	0.344282	0.183163	-0.19836	0.475123
YGL033W	-0.210339	-0.345603			7.53827
YGL034C	-0.210908	-0.171219			0.193371
YGL035C	-0.149855	-0.257802	-0.515518	-0.206262	-0.684464	-0.0577714
[truncated: 4,174 more rows]

## Sheet: rank percentiles
ORF	RA	TR	RS	PA	TLR	PS		SD RNA	SD Protein
YAL001C	0.454	0.26	0.66	0.007	0.282	0.969		0.20003	0.495486
YAL002W	0.275	0.294	0.931	0.177	0.081			0.373378	-
YAL003W	0.985	0.99		0.98	0.987			-	-
YAL004W	0.18	0.972	0.979		0.581			0.459295	-
YAL005C	0.957	0.96		0.994	0.956	0.732		-	0.141577
YAL007C	0.755	0.702	0.524	0.941	0.737	0.555		0.121006	0.193104
YAL008W	0.567	0.493	0.874	0.389	0.676	0.276		0.202026	0.206211
YAL009W	0.443	0.708		0.202	0.443			-	-
YAL010C	0.273	0.127	0.296	0.185	0.239	0.495		0.091657	0.165606
YAL011W	0.424	0.118		0.291	0.379	0.612		-	0.165868
YAL012W	0.964	0.741	0.903	0.93	0.969			0.115249	-
YAL013W	0.652	0.711	0.219		0.664			0.268649	-
YAL014C	0.658	0.902	0.416		0.476			0.243001	-
YAL015C	0.378	0.887	0.992	0.524	0.466			0.328406	-
YAL016W	0.864	0.668	0.852	0.854	0.87	0.904		0.109861	0.0255343
YAL017W	0.356	0.157	0.966	0.394	0.229	0.021		0.421541	0.186913
YAL018C	0.095	0.001	0.906		0.193			0.497591	-
YAL019W	0.583	0.358	0.259	0.697	0.556	0.306		0.166033	0.198016
YAL020C	0.407	0.72	0.861	0.117	0.481			0.232367	-
YAL021C	0.683	0.495	0.524	0.512	0.698	0.927		0.101214	0.207871
YAL022C	0.597	0.579	0.259	0.033	0.707	0.021		0.190161	0.392644
YAL023C	0.869	0.762	0.454	0.605	0.882	0.643		0.21546	0.150163
YAL024C	0.15	0.172	0.613	0.06	0.042	0.873		0.261194	0.474667
YAL025C	0.775	0.619			0.739			-	-
YAL026C	0.292		0.861	0.147	0.075	0.192		-	0.0590169
YAL027W	0.457	0.469	0.779	0.258	0.507	0.415		0.182541	0.125906
YAL028W	0.172		0.882		0.193			-	-
YAL028W-A		0.529						-	-
YAL029C	0.715	0.205	0.681	0.291	0.285			0.285141	-
YAL030W	0.838	0.778	0.867	0.524	0.87			0.0453909	-
YAL031C	0.379	0.257	0.381	0.331	0.371	0.152		0.0710211	0.11662
YAL032C	0.163		0.743	0.348	0.167	0.969		-	0.420636
YAL033W	0.592	0.893	0.06	0.433	0.671	0.54		0.421804	0.119202
YAL034C	0.193	0.405	0.894		0.03			0.359506	-
YAL034W-A	0.156	0.503		0.48	0.25			-	-
YAL035C-A	0.036		0.762		0.477			-	-
YAL035W	0.94	0.393	0.66	0.9	0.896	0.951		0.273526	0.0306649
YAL036C	0.893	0.642	0.339	0.867	0.907	0.618		0.277406	0.15659
YAL037C-A	0.012							-	-
YAL037C-B		0.97						-	-
YAL037W	0.227	0.319	0.979		0.288			0.410197	-
YAL038W	0.996	0.853	0.968	0.996	0.997			0.0757826	-
YAL039C	0.839	0.858		0.592	0.862	0		-	0.44091
YAL040C	0.715	0.566	0.381		0.421			0.167323	-
YAL041W	0.431	0.264	0.022	0.564	0.361	0.713		0.205643	0.176689
YAL042W	0.874	0.812	0.339	0.649	0.928			0.292631	-
YAL043C	0.46	0.578	0.219	0.419	0.438			0.182978	-
YAL043C-A	0.066		0.339		0.371			-	-
YAL044C	0.945	0.973	0.861	0.691	0.962			0.0582866	-
YAL044W-A		0.97		0.037				-	-
YAL045C	0.195	0.977	0.583		0.419			0.391004	-
YAL046C	0.61	0.976	0.723	0.044	0.641	1		0.18741	0.482912
YAL047C	0.185	0.127	0.259	0.155	0.221			0.0661614	-
YAL047W-A		0.701						-	-
YAL048C	0.166	0.401	0.924		0.067			0.388012	-
YAL049C	0.844	0.783	0.809	0.453	0.854	0.972		0.0306105	0.272056
YAL051W	0.445	0.142		0.003	0.389			-	-
YAL053W	0.806	0.485	0.556	0.088	0.807	0.316		0.168613	0.367429
YAL054C	0.252	0.247	0.969	0.894	0.081	0.316		0.415411	0.418385
YAL055W	0.573	0.618	0.556	0.044	0.721	0.7		0.0320364	0.384947
YAL056W	0.531	0.209			0.329	0.068		-	-
YAL058C-A	0.046				0.542			-	-
YAL058W	0.53	0.431	0.296	0.692	0.617	0.704		0.117461	0.0471487
YAL059W	0.846	0.735	0.259	0.507	0.804	0.415		0.31184	0.203304
YAL060W	0.737	0.637	0.964	0.767	0.738	0.688		0.16756	0.0399625
YAL061W	0.23	0.651		0.566	0.349			-	-
YAL062W	0.267	0.485	0.92	0.872	0.477			0.332455	-
YAL063C	0.1		0.942		0.002			-	-
YAL064C-A	0.087		0.702		0.157			-	-
YAL064W	0.009				0.137			-	-
YAL064W-B	0.066	0.432	0.723		0.139			0.329213	-
YAL065C	0.036	0.78	0.797		0.046			0.434539	-
YAL065C-A	0.004							-	-
YAL066W	0.1	0.176			0.426			-	-
YAL067C	0.053	0			0.097			-	-
YAL068C	0.864				0.672			-	-
YAL069W	0.024		0.762		0.187			-	-
YAR002C-A	0.857	0.645	0.454	0.923	0.881	0.378		0.201591	0.30326
YAR002W	0.721	0.302	0.219	0.556	0.722	0.13		0.269089	0.305368
YAR003W	0.498	0.23		0.21	0.388	0.484		-	0.13903
YAR007C	0.572	0.217	0.186	0.605	0.674	0.401		0.214469	0.141954
YAR008W	0.665	0.047	0.186		0.665			0.324213	-
YAR009C	0.973		0.882	0.432	0.873			-	-
YAR010C	0.948	0.206		0.864	0.714			-	-
YAR014C	0.478	0.248	0.524	0.131	0.374	0.316		0.147869	0.126911
YAR015W	0.865	0.952	0.416	0.769	0.883	0.732		0.287653	0.0787041
YAR018C	0.337	0.492	0.022		0.468			0.239496	-
YAR019C	0.208	0.059	0.583	0.037	0.145	0.822		0.270001	0.425484
YAR020C	0.944	0.085	0.91		0.967			0.486426	-
YAR023C	0.158	0.812			0.15			-	-
YAR027W	0.514	0.845	0.809	0.523	0.666			0.181605	-
YAR028W	0.209	0.954	0.583	0.377	0.454	0.652		0.372501	0.141867
YAR029W	0.021	0.956	0.833		0.039			0.508052	-
YAR030C	0.093	0.672			0.287			-	-
YAR031W	0.053	0.501	0.556	0.044	0.033	0.813		0.275904	0.447192
YAR033W	0.436	0.641			0.448			-	-
YAR035W	0.44	0.089	0.824	0.524	0.281			0.367623	-
YAR037W	0.003							-	-
YAR040C	0.008							-	-
YAR042W	0.471	0.819	0.702		0.411			0.177085	-
YAR043C	0.007							-	-
YAR044W	0.274	0.323	0.681	0.47	0.24			0.222191	-
YAR050W	0.014	0.542	0.824		0.011			0.411179	-
YAR052C	0.182							-	-
YAR053W	0.139	0.053	0.894		0.296			0.462728	-
YAR060C	0.05	0.654	0.762		0.088			0.383715	-
YAR061W	0.105	0.394			0.504			-	-
YAR062W	0.044	0.079	0.681		0.047	0.596		0.358096	-
YAR064W	0.024	0.874		0.319	0.013			-	-
YAR066W	0.412		0.867		0.144			-	-
YAR068W	0.511	0.87	0.381		0.431			0.253279	-
YAR069C	0.189	0.097			0.53			-	-
YAR070C	0.056	0.51			0.126			-	-
YAR071W	0.891	0.128	0.219	0.305	0.924	0.084		0.41674	0.435431
YAR073W	0.724	0.378	0.613	0.798	0.78			0.176664	-
YAR074C	0.036							-	-
YAR075W	0.889		0.635	0.795	0.969			-	-
YBL001C	0.88	0.945	0.779	0.386	0.894	0.849		0.0836481	0.281205
YBL002W	0.944	0.992	0.085	0.995	0.948			0.510365	-
YBL003C	0.962	0.994	0.022	0.912	0.952	0.892		0.552179	0.0305505
YBL004W	0.701	0.379		0.649	0.416			-	-
YBL005W	0.321	0.103	0.882	0.019	0.413	0.57		0.401888	0.283868
YBL005W-A	0.353		0.937		0.427			-	-
YBL005W-B	0.958		0.118					-	-
YBL006C	0.87	0.983	0.186		0.853			0.431245	-
YBL007C	0.837	0.732	0.583	0.393	0.779	0.474		0.127634	0.203544
YBL008W	0.202	0.025		0.199	0.135	0.555		-	0.226286
YBL009W	0.267	0.185	0.416		0.3			0.117108	-
YBL010C	0.151	0.29	0.118	0.282	0.151	0.826		0.0912816	0.357939
YBL011W	0.65	0.472	0.219	0.237	0.618	0.918		0.216585	0.341302
YBL012C	0.036	0.873			0.287			-	-
YBL013W	0.062	0.771		0.241	0.018			-	-
YBL014C	0.433	0.283		0.037	0.248	0.378		-	0.172096
YBL015W	0.574			0.867	0.688	0.052		-	0.428323
YBL016W	0.594	0.62		0.737	0.68	0.495		-	0.126516
YBL017C	0.81			0.706	0.284	0.333		-	0.230801
YBL018C	0.687	0.89	0.906	0.697	0.788	0.518		0.122083	0.137369
YBL019W	0.196	0.011		0.088	0.182	0.462		-	0.194556
YBL020W	0.518	0.315	0.118		0.542			0.200007	-
YBL021C	0.497	0.966		0.47	0.625	0.57		-	0.0785812
YBL022C	0.824	0.291	0.339	0.845	0.779			0.29485	-
YBL023C	0.256	0.197	0.148	0.331	0.381	0.849		0.0540771	0.285729
YBL024W	0.753	0.431	0.04	0.878	0.78	0.415		0.357056	0.243994
YBL025W	0.489	0.778			0.515	0.963		-	-
YBL026W	0.826	0.708	0.702	0.43	0.837	0.347		0.0699238	0.262246
YBL027W	0.979	0.919	0.779	0.988	0.98	0.547		0.102632	0.252334
YBL028C	0.632	0.656	0.085	0.759	0.662	0.713		0.322962	0.0485215
YBL029C-A		0.967		0.228		0.101		-	-
YBL029W	0.291		0.339		0.085	0.347		-	-
YBL030C	0.965	0.666	0.49	0.488	0.97			0.24014	-
YBL031W	0.113	0.106	0.219	0.05	0.113			0.0633167	-
YBL032W	0.668	0.792	0.04	0.856	0.669			0.403167	-
YBL033C	0.752	0.761	0.723	0.76	0.713			0.0198578	-
YBL034C	0.56		0.339	0.113	0.442	0.804		-	0.345631
YBL035C	0.544	0.186	0.022	0.862	0.589	0.579		0.266941	0.160581
YBL036C	0.714	0.596	0.186	0.757	0.769			0.277131	-
YBL037W	0.219	0.17		0.332	0.269	0.54		-	0.141818
YBL038W	0.753	0.791	0.186	0.515	0.77	0.944		0.33886	0.215771
YBL039C	0.927	0.542	0.06	0.952	0.932	0.96		0.434403	0.0144222
YBL040C	0.814	0.701	0.635		0.812	0.796		0.0905226	-
YBL041W	0.854	0.914	0.416	0.709	0.866			0.27186	-
YBL042C	0.79	0.702	0.001		0.796			0.432371	-
YBL043W	0.266	0.595	0.779		0.423			0.259893	-
YBL044W	0.024		0.259		0.191			-	-
YBL045C	0.799	0.525	0.743	0.86	0.837	0.947		0.144762	0.0580201
YBL046W	0.474	0.136	0.148	0.23	0.414	0.671		0.191774	0.221505
YBL047C	0.614	0.615	0.833	0.638	0.503	0.72		0.126152	0.109573
YBL048W	0.121	0.024	0.762		0.327			0.401027	-
YBL049W	0.214	0.508			0.096			-	-
YBL050W	0.772	0.519	0.524	0.117	0.789			0.144648	-
YBL051C	0.578	0.28	0.49	0.67	0.524	0.192		0.153106	0.244957
YBL052C	0.417	0.024	0.118		0.169	0.059		0.205218	-
YBL053W	0.394	0.189			0.59			-	-
YBL054W	0.775		0.296	0.196	0.623	0.163		-	0.256586
YBL055C	0.619	0.666	0.797	0.303	0.744	0.626		0.0922442	0.228303
YBL056W	0.636	0.576	0.259	0.855	0.683	0.596		0.202574	0.131804
YBL057C	0.659	0.861	0.583	0.427	0.72	0.389		0.14368	0.181133
YBL058W	0.864	0.864	0.259	0.563	0.888	0.652		0.349297	0.167949
YBL059C-A				0.05		0.626		-	-
YBL059W	0.194	0.595	0.556	0.151	0.369	0.704		0.221121	0.278555
YBL060W	0.252	0.093	0.681		0.187	0.22		0.304156	-
YBL061C	0.729	0.159	0.702	0.499	0.662	0.084		0.321579	0.298015
YBL062W	0.288	0.673	0.762		0.628			0.251933	-
YBL063W	0.187	0.188		0	0.125			-	-
YBL064C	0.614	0.581		0.611	0.726	0.838		-	0.113503
YBL065W	0.173	0.592			0.504			-	-
YBL066C	0.123	0.358			0.018			-	-
YBL067C	0.415	0.197	0.085	0.007	0.214	0.364		0.167813	0.179257
YBL068W	0.865	0.447		0.81	0.851	0.836		-	0.0207445
YBL069W	0.435	0.8	0.118	0.117	0.529	0.052		0.341281	0.258682
YBL070C	0.036	0.891	0.974		0.38			0.519256	-
YBL071C	0.294	0.629	0.702		0.398			0.217569	-
YBL071W-A		0.919		0.822				-	-
YBL072C	0.996	0.925	0.524	0.879	0.996			0.254501	-
YBL073W	0.087	0.774			0.318			-	-
YBL074C	0.095	0.449	0.454	0.796	0.139	0.936		0.205841	0.425531
YBL075C	0.085	0.139		0.909	0.065	0.631		-	0.430112
YBL076C	0.92	0.588	0.779	0.918	0.902	0.776		0.166626	0.0777775
YBL077W	0.355	0.848	0.956		0.839			0.320394	-
YBL078C	0.556	0.917	0.988	0.4	0.6	0.946		0.231656	0.276234
YBL079W	0.548	0.278	0.66	0.513	0.337	0.192		0.19637	0.160749
YBL080C	0	0.336		0.293	0.019			-	-
YBL081W	0.68	0.163	0.01		0.653			0.351093	-
YBL082C	0.535	0.349	0.296		0.588	0.333		0.125516	-
YBL083C	0.661	0.714	0.416		0.794			0.158975	-
YBL084C	0.405		0.66	0.147	0.305	0.021		-	0.1423
YBL085W	0.711	0.641		0.397	0.521	0.021		-	0.260369
YBL086C	0.359	0.325	0.259	0.082	0.439	0.364		0.0508462	0.188237
YBL087C	0.989	0.943	0.66	0.902	0.993			0.17816	-
YBL088C	0.322	0.065	0.861	0.709	0.061			0.40624	-
YBL089W	0.305		0.635		0.375			-	-
YBL090W	0.586	0.92	0.583	0.273	0.658	0.679		0.193707	0.228583
YBL091C	0.91	0.329	0.635	0.4	0.916	0.415		0.290638	0.293678
YBL091C-A	0.702	0.99		0.071		0.13		-	-
YBL092W	0.988	0.983		0.899	0.99			-	-
YBL093C	0.72	0.861	0.148	0.756	0.678	0.847		0.377588	0.0845833
YBL094C	0.346	0.768	0.66		0.545			0.21922	-
YBL095W	0.277	0.701	0.635	0.17	0.515	0.53		0.228143	0.203654
YBL096C	0.58	0.973			0.682			-	-
YBL097W	0.11		0.583	0.17	0.025	0.021		-	0.0848941
YBL098W	0.302	0.003		0.136	0.446	0.901		-	0.384783
YBL099W	0.86	0.753	0.797	0.951	0.87	0.555		0.0537804	0.209206
YBL101C	0.602	0.447	0.49	0.381	0.467	0.688		0.0800187	0.15837
YBL101W-A	0.658		0.9		0.287			-	-
YBL101W-B	0.571		0.937		0.268			-	-
YBL102W	0.785	0.828	0.186	0.088	0.691			0.35889	-
YBL103C	0.228	0.223	0.148	0.237	0.17	0.415		0.0448144	0.126621
YBL104C	0.413	0.062		0.025	0.354			-	-
YBL105C	0.345	0.3	0.219	0.307	0.236			0.0638514	-
YBL106C	0.245	0.332	0.339		0.125			0.0523673	-
YBL107C	0.445	0.326	0.085	0.185	0.422	0.068		0.183413	0.180358
YBL108W	0.009				0.197	0.068		-	-
YBL109W	0.692				0.769			-	-
YBL111C	0.538			0.05	0.098			-	-
YBL112C	0.775		0.022		0.899			-	-
YBL113C	0.925		0.003		0.603			-	-
YBR001C	0.411	0.139	0.91	0.397	0.424	0.316		0.39103	0.056205
YBR002C	0.604	0.739	0.06	0.832	0.546			0.359444	-
YBR003W	0.48	0.539	0.148	0.621	0.434	0.666		0.210787	0.12303
YBR004C	0.606		0.085		0.593			-	-
YBR005W	0.599	0.947			0.641			-	-
YBR006W	0.11	0.504	0.809	0.117	0.2	0.347		0.350443	0.116475
YBR007C	0.359	0.172		0.077	0.225	0.192		-	0.0776938
YBR008C	0.782		0.339		0.272			-	-
YBR009C	0.962	0.985	0.01	0.996	0.959	0.652		0.556396	0.188836
YBR010W	0.993	0.999	0.01	0.994	0.995			0.569275	-
YBR011C	0.953	0.915	0.91	0.979	0.963	0.981		0.023516	0.00986577
YBR012C	0.166	0.412			0.431			-	-
YBR012W-A	0.947		0.843		0.701			-	-
YBR012W-B	0.922		0.874		0.596			-	-
YBR013C	0.143	0.839			0.285			-	-
YBR014C	0.8	0.164	0.454	0.117	0.845			0.318411	-
YBR015C	0.509	0.616	0.148	0.689	0.676	0.13		0.245219	0.319052
YBR016W	0.888	0.969	0.381	0.255	0.911	0.8		0.318683	0.351113
YBR017C	0.483	0.269	0.843	0.373	0.55	0.474		0.290078	0.0887938
YBR018C	0	0.145	0.635	0.524	0.011			0.332754	-
YBR019C	0.095	0.28	0.381		0.04			0.145041	-
YBR020W	0.108	0.26	0.743		0.009			0.331566	-
YBR021W	0.534	0.189	0.49		0.305			0.187777	-
YBR022W	0.36	0.848	0.416	0.258	0.553	0.671		0.267053	0.212728
YBR023C	0.735	0.601	0.524	0.511	0.571	0.555		0.106775	0.0310698
YBR024W	0.308	0.569	0.861	0.312	0.4	0.11		0.276645	0.148688
YBR025C	0.955	0.674		0.936	0.954	0.862		-	0.0487579
YBR026C	0.476	0.465	0.974	0.513	0.615	0.234		0.290748	0.197233
YBR027C	0.061	0.467	0.809		0.1			0.374456	-
YBR028C	0.293	0.178	0.06	0.305	0.243	0.666		0.116503	0.228435
YBR029C	0.741	0.181	0.556		0.718			0.285321	-
YBR030W	0.2	0.215	0.702	0.661	0.158	0.427		0.285598	0.251703
YBR031W	0.995	0.844	0.022	0.859	0.997			0.523643	-
YBR032W	0.242	0.954	0.583		0.264			0.356105	-
YBR033W	0	0.066	0.743		0.002			0.411245	-
YBR034C	0.861	0.606	0.01	0.919	0.811	0.495		0.436738	0.220339
YBR035C	0.839	0.905	0.702	0.709	0.877			0.103549	-
YBR036C	0.825	0.719	0.219		0.871	0.347		0.323644	-
YBR037C	0.2	0.742		0.474	0.348	0.72		-	0.189198
YBR038W	0.452	0.05		0.709	0.491			-	-
YBR039W	0.873	0.729	0.416	0.904	0.825			0.23365	-
YBR040W	0		0.966		0.101			-	-
YBR041W	0.706	0.494		0.907	0.77			-	-
YBR042C	0.611	0.174	0.118	0.4	0.557			0.269924	-
YBR043C	0.537	0.452	0.118	0.6	0.258	0.333		0.221488	0.179758
YBR044C	0.26	0.403	0.339		0.194			0.071631	-
YBR045C	0.066	0.009			0.067			-	-
YBR046C	0.564	0.487	0.416	0.307	0.658	0		0.0740203	0.329245
YBR047W	0.168	0.4		0.422	0.339			-	-
YBR048W	0.987	0.674	0.762	0.597	0.98	0.177		0.16142	0.401642
YBR049C	0.744	0.141	0.04	0.802	0.671	0.101		0.380663	0.372707
YBR050C	0.528	0.573	0.937		0.448			0.224277	-
YBR051W	0.066	0.311			0.386			-	-
YBR052C	0.804	0.931	0.779	0.77	0.854			0.0815046	-
YBR053C	0.545	0.509	0.958	0.596	0.667	0.192		0.249488	0.256217
YBR054W	0.65	0.629	0.987	0.563	0.708	0.757		0.200904	0.100881
YBR055C	0.368	0.138	0.06	0.436	0.222	0		0.160129	0.218012
YBR056W	0.514	0.627	0.882	0.271	0.614	0.021		0.188511	0.297713
YBR056W-A	0.616							-	-
YBR057C	0.256	0.282	0.118	0.591	0.324	0.462		0.0881438	0.133525
YBR058C	0.528	0.214	0.524	0.557	0.565	0.45		0.180144	0.0642106
YBR058C-A	0.907							-	-
YBR059C	0.64	0.345	0.702	0.55	0.488	0.858		0.190752	0.198162
YBR060C	0.338	0.344		0.353	0.301	0.262		-	0.0456545
YBR061C	0.715	0.639	0.085	0.646	0.734	0.45		0.343897	0.145382
YBR062C	0.873	0.851	0.702	0.026	0.9	0.068		0.0930287	0.492927
YBR063C	0.513	0.033	0.797		0.349			0.386167	-
YBR064W	0.066	0.118	0.797		0.298			0.407861	-
YBR065C	0.046	0.49	0.49	0.665	0.091	0.474		0.256344	0.292303
YBR066C	0.409	0.649	0.998	0.17	0.433	0.084		0.296176	0.181827
YBR067C	0.951	0.934		0.957	0.95	0.93		-	0.0140119
YBR068C	0.879	0.773	0.186	0.794	0.745	0.163		0.373286	0.351019
YBR069C	0.889	0.715	0.454	0.109	0.883	0.484		0.218945	0.387062
YBR070C	0.483	0.606	0.49	0.066	0.594	0.495		0.0690821	0.280662
YBR071W	0.557	0.886	0.635	0.262	0.483	0.021		0.171914	0.231072
YBR072W	0.275	0.6		0.869	0.457			-	-
YBR073W	0.843	0.033	0.085	0.413	0.784	0.333		0.453389	0.240639
YBR074W	0.146	0.186	0.219		0.132			0.0365559	-
YBR075W	0.639	0.296	0.296		0.799			0.198031	-
YBR076W	0.08	0.232	0.915		0.054			0.44475	-
YBR077C	0.56	0.948	0.085	0.601	0.54	0.971		0.43223	0.233232
YBR078W	0.909	0.897	0.9	0.709	0.911			0.006245	-
YBR079C	0.897	0.136	0.583	0.946	0.873			0.382432	-
YBR080C	0.713		0.186	0.744	0.733	0.427		-	0.179929
YBR081C	0.306	0.414		0.451	0.183	0.912		-	0.368733
YBR082C	0.961	0.986	0.723	0.818	0.965	0.101		0.145165	0.462276
YBR083W	0.796	0.382	0.66	0.117	0.731			0.21102	-
YBR084C-A	0.979	0.82	0.416	0.986	0.972	0.983		0.290249	0.00737111
YBR084W	0.888	0.316	0.381	0.873	0.86	0.713		0.313171	0.0888613
YBR085C-A	0.676							-	-
YBR085W	0.552	0.277		0.244	0.582	0.205		-	0.207322
YBR086C	0.915	0.193	0.259	0.524	0.861	0.97		0.399161	0.23251
YBR087W	0.714	0.548	0.186	0.686	0.742	0.865		0.269995	0.091566
YBR088C	0.911	0.351	0.381	0.307	0.922			0.315013	-
YBR089C-A				0.684		0.81		-	-
YBR089W	0.022	0.325			0.194			-	-
YBR090C	0.76	0.946	0.681		0.826			0.136053	-
YBR090C-A	0.868							-	-
YBR091C	0.636	0.951			0.844			-	-
YBR092C	0.904	0.798	0.04	0.393	0.933	0.076		0.471221	0.433309
YBR093C	0.816	0.518	0.085	0.25	0.9	0.163		0.367572	0.402748
YBR094W	0.287	0.074	0.259	0.365	0.428	0		0.115743	0.231076
YBR095C	0.51	0.388	0.118	0.34	0.575	0.708		0.200602	0.186341
YBR096W	0.833	0.645	0.843	0.462	0.906	0.364		0.111541	0.288821
YBR097W	0.295	0.084		0.05	0.171	0		-	0.0879223
YBR098W	0.049	0.108			0.033			-	-
YBR099C	0.217	0.507			0.456			-	-
YBR100W	0.013	0.771			0.307			-	-
YBR101C	0.772	0.942	0.974	0.815	0.801	0.882		0.108573	0.0432936
YBR102C	0.155	0.242	0.416		0.185			0.132895	-
YBR103W	0.553	0.153	0.085	0.441	0.577	0.45		0.252866	0.0760548
YBR104W	0.569	0.49	0.04	0.237	0.563	0.14		0.28536	0.22159
YBR105C	0.707	0.618	0.118	0.774	0.525			0.317501	-
YBR106W	0.968	0.992	0.296	0.959	0.971	0.807		0.39509	0.0914185
YBR107C	0.52	0.595	0.085	0.007	0.428			0.275363	-
YBR108W	0.108	0.255	0.635		0.119			0.271949	-
YBR109C	0.93	0.933	0.524	0.524	0.941			0.235275	-
YBR109W-A	0.206							-	-
YBR110W	0.333	0.155	0.06	0.382	0.515			0.138587	-
YBR111C	0.87	0.922	0.583	0.673	0.895	0.913		0.182571	0.133671
YBR112C	0.62	0.513	0.49	0.772	0.587	0.11		0.0693758	0.341565
YBR113W	0.428	0.694	0.339		0.773			0.184708	-
YBR114W	0.216	0.032	0.416	0.071	0.106	0.378		0.192056	0.168057
YBR115C	0.759	0.454	0.381	0.714	0.638	0.838		0.200515	0.100955
YBR116C	0.085	0.933	0.99		0.235			0.506849	-
YBR117C	0.009	0.309	0.944	0.013	0.013			0.477397	-
YBR118W	0.997	0.598	0.894	0.996	0.998	0.333		0.207134	0.383362
YBR119W	0.42	0.523	0.524	0.547	0.52			0.0597578	-
YBR120C	0.403	0.687	0.556	0.417	0.542	0.983		0.142142	0.297339
YBR121C	0.936	0.539	0.66	0.971	0.94	0.505		0.203481	0.260558
YBR122C	0.619	0.938	0.296		0.547	0.306		0.321002	-
YBR123C	0.533	0.285	0.186	0.903	0.473	0.22		0.178752	0.345301
YBR124W	0.045	0.776			0.154			-	-
YBR125C	0.574	0.383		0.013	0.596	0.652		-	0.353871
YBR126C	0.842	0.782	0.988	0.784	0.888			0.10595	-
YBR127C	0.887	0.753	0.843	0.983	0.917	0.316		0.0683032	0.367525
YBR128C	0.008	0.402	0.94		0.094			0.46785	-
YBR129C	0.537	0.734	0.635	0.326	0.492	0.076		0.0985004	0.209409
YBR130C	0.504	0.396	0.219	0.188	0.469	0.7		0.143885	0.256407
YBR131W	0.235	0.099	0.49	0.513	0.211	0.333		0.198495	0.151925
YBR132C	0.188	0.208	0.852		0.184	0.778		0.377719	-
YBR133C	0.577	0.26	0.04	0.26	0.447	0.12		0.269956	0.164062
YBR134W	0.066	0.668	0.556		0.397			0.320169	-
YBR135W	0.726	0.646	0.339	0.829	0.831	0.579		0.204295	0.144918
YBR136W	0.241	0.087		0.524	0.092			-	-
YBR137W	0.648	0.712	0.797	0.262	0.73	0.14		0.0747462	0.31145
YBR138C	0			0.026	0.013	0.047		-	0.0171561
YBR139W	0.559	0.541	0.954	0.226	0.759	0.163		0.233423	0.327433
YBR140C	0.48	0.223	0.843	0.117	0.177			0.311507	-
YBR141C	0.488	0.581		0.151	0.595	0.11		-	0.268962
YBR142W	0.816	0.125		0.56	0.784	0.854		-	0.153575
YBR143C	0.929	0.511	0.085	0.925	0.922	0.652		0.422006	0.156758
YBR145W	0.538	0.45	0.915	0.826	0.682			0.247015	-
YBR146W	0.788	0.667		0.649	0.684			-	-
YBR147W	0.034	0.172			0.097			-	-
YBR148W	0.094	0.05	0.797		0.142	0.163		0.419157	-
YBR149W	0.809	0.786	0.524	0.926	0.834	0.796		0.158324	0.0668431
YBR150C	0.186	0.411		0.362	0.041	0.713		-	0.336112
YBR151W	0.794	0.732	0.148	0.273	0.711	0.605		0.356421	0.228511
YBR152W	0.056	0.347		0.47	0.037	0.518		-	0.264938
YBR153W	0.573	0.797	0.022		0.619			0.398832	-
YBR154C	0.886	0.706	0.001	0.524	0.892			0.467734	-
YBR155W	0.659	0.078	0.022	0.164	0.673	0.378		0.352719	0.255572
YBR156C	0.281	0.067	0.852	0.061	0.258	0.11		0.405804	0.102562
YBR157C	0.408	0.84			0.258			-	-
YBR158W	0.906	0.473	0.001	0.402	0.688	0.152		0.45264	0.268201
YBR159W	0.903	0.516	0.339	0.964	0.9	0.983		0.288442	0.0434856
YBR160W	0.773	0.556	0.296	0.611	0.811			0.238823	-
YBR161W	0.224	0.3	0.556	0.026	0.404			0.173943	-
YBR162C	0.933	0.715	0.809	0.875	0.938	0.684		0.109343	0.132266
YBR162W-A	0.884	0.926	0.219	0.199	0.96	0.045		0.396619	0.489908
YBR163W	0.517	0.163	0.259	0.298	0.189	0.293		0.183074	0.0615386
YBR164C	0.794	0.476	0.219	0.714	0.807			0.288039	-
YBR165W	0.559	0.42	0.723		0.458			0.151672	-
YBR166C	0.647	0.197	0.874	0.425	0.691	0.74		0.344567	0.1695
YBR167C	0.316	0.577	0.966		0.369	0.679		0.327094	-
YBR168W	0				0.003	0.555		-	-
YBR169C	0.366	0.528		0.869	0.458	0.997		-	0.28161
YBR170C	0.479	0.472	0.874	0.237	0.579	0.316		0.230101	0.17906
YBR171W	0.853	0.74	0.186	0.809	0.874			0.356972	-
YBR172C	0.671	0.499	0	0.226	0.301	0.177		0.348527	0.0624526
YBR173C	0.737	0.984	0.49	0.497	0.796	0.152		0.247	0.322274
YBR175W	0.472	0.632	0.944		0.48	0.986		0.240044	-
YBR176W	0.291	0.389		0.298	0.447	0.841		-	0.280561
YBR177C	0.677	0.1	0.743	0.729	0.795			0.353726	-
YBR178W	0.016	0.912	0.797		0.381			0.487511	-
YBR179C	0.207	0.055	0.635	0.188	0.321	0.25		0.300746	0.0665507
YBR180W	0.195	0.077			0.198			-	-
YBR181C	0.986	0.744	0.583	0.948	0.986			0.202852	-
YBR182C	0.114	0.265			0.09			-	-
YBR183W	0.398	0.663	0.966		0.463			0.284212	-
YBR184W	0.105				0.043			-	-
YBR185C	0.599	0.627	0.556	0.494	0.595	0.909		0.0357631	0.216419
YBR186W	0.066	0.024			0.012			-	-
YBR187W	0.848	0.86	0.219	0.423	0.77			0.366667	-
YBR188C	0.419	0.758	0.296	0.299	0.544			0.239268	-
YBR189W	0.968	0.866	0.381	0.962	0.973	0.316		0.313634	0.376184
YBR190W	0.174	0.814	0.969		0.264			0.421436	-
YBR191W	0.998	0.857	0.556	0.643	0.998			0.225775	-
YBR192W	0.553	0.568	0.49		0.448			0.0413884	-
YBR193C	0.213		0.259	0.177	0.286			-	-
YBR194W	0.359	0.961	0.762		0.463	0.881		0.306707	-
YBR195C	0.488	0.202	0.06	0.013	0.308	0.347		0.218	0.182621
YBR196C	0.964	0.891	0.944	0.983	0.968	0.972		0.0377227	0.00776745
YBR197C	0.234	0.849	0.49	0.286	0.178	0.787		0.308934	0.324948
YBR198C	0.733		0.186	0.853	0.723	0.205		-	0.342814
YBR199W	0.742	0.606	0.416	0.717	0.82	0.101		0.163744	0.388807
YBR200W	0.499		0.001	0.605	0.505	0.177		-	0.223893
YBR201W	0.551	0.795	0.743	0.037	0.512	0.021		0.12852	0.278975
YBR202W	0.492	0.478		0.019	0.456			-	-
YBR203W	0.231	0.059			0.11			-	-
YBR204C	0.426	0.239	0.702		0.468			0.232921	-
YBR205W	0.69		0.219	0.461	0.794	0.152		-	0.321075
YBR206W	0.846	0.947	0.702		0.956			0.123127	-
YBR207W	0.851	0.744	0.339	0.105	0.874	0.637		0.270067	0.393818
YBR208C	0.584	0.186		0.374	0.44	0.518		-	0.0720833
YBR210W	0.696	0.561	0.583		0.593			0.0724316	-
YBR211C	0.424	0.383	0.613	0.34	0.446	0.688		0.12268	0.178374
YBR212W	0.543	0.331	0.937	0.434	0.576	0.306		0.307521	0.13506
YBR213W	0.408	0.692			0.357			-	-
YBR214W	0.442	0.704	0.96	0.723	0.493	0.596		0.259006	0.115209
YBR215W	0.309	0.06	0.022	0.037	0.317	0.14		0.155892	0.14162
YBR216C	0.29	0.236	0.882	0.369	0.343	0.234		0.358398	0.0716263
YBR217W	0.308	0.662	0.681		0.246			0.210082	-
YBR218C	0.801		0.779	0.991	0.712	0.462		-	0.264632
YBR219C	0	0.654	0.635		0.095			0.372223	-
YBR220C	0.562	0.462	0.148		0.503			0.216022	-
YBR221C	0.901	0.615	0.613	0.893	0.9	0.708		0.165703	0.108887
YBR222C	0.536		0.635	0.768	0.648	0.293		-	0.246999
YBR223C	0.109	0.436	0.797	0.417	0.082			0.34414	-
YBR224W	0.094	0.565			0.355			-	-
YBR225W	0.314	0.088	0.635	0.151	0.176	0.076		0.274871	0.0520416
YBR226C	0.248				0.297			-	-
YBR227C	0.311		0.186	0.815	0.461	0.757		-	0.189867
YBR228W	0.159	0.398			0.179			-	-
YBR229C	0.413	0.092	0.416	0.037	0.494	0.293		0.186202	0.229051
YBR230C	0.735	0.879	0.833	0.626	0.807			0.0735482	-
YBR231C	0.49	0.727	0.259	0.349	0.597	0.22		0.234006	0.191605
YBR232C	0.181	0.253	0.762		0.592			0.316709	-
YBR233W	0.214	0.108		0.332	0.332	0.415		-	0.0479201
YBR233W-A		0.666		0.1		0.929		-	-
YBR234C	0.73	0.769	0.809	0.524	0.786	0.679		0.0395011	0.131731
YBR235W	0.479	0.549	0.085		0.398	0.347		0.250144	-
YBR236C	0.608	0.449			0.631			-	-
YBR237W	0.278	0.081	0.219	0.071	0.185			0.101106	-
YBR238C	0.422	0.408	0.635	0.41	0.336	0.177		0.12721	0.119056
YBR239C	0.206	0.13	0.118	0.003	0.103	0.14		0.0477214	0.0708731
YBR240C	0.085				0.049			-	-
YBR241C	0.651	0.372	0.635		0.735	0.769		0.156666	-
YBR242W	0.734	0.637	0.296	0.633	0.751	0.378		0.230049	0.190647
YBR243C	0.581	0.253	0.148	0.649	0.695			0.225868	-
YBR244W	0.653	0.796	0.148	0.275	0.774	0.893		0.340436	0.327894
YBR245C	0.469	0.141		0.673	0.526	0.427		-	0.123778
YBR246W	0.671	0.229	0.259	0.503	0.619	0.757		0.246984	0.127159
YBR247C	0.678	0.345	0.085	0.86	0.716	0.401		0.297248	0.234749
YBR248C	0.717	0.587	0.118	0.856	0.786	0.612		0.315083	0.12564
YBR249C	0.942	0.579	0.702	0.914	0.949	0.704		0.184616	0.132508
YBR250W	0.127	0.043			0.125			-	-
YBR251W	0.386	0.63	0.219	0.777	0.553	0.916		0.206699	0.183151
YBR252W	0.893	0.986	0.259	0.46	0.926			0.395629	-
YBR253W	0.453	0.885	0.583	0.425	0.429	0.901		0.221633	0.273671
YBR254C	0.732	0.817		0.262	0.737			-	-
YBR255C-A		0.841						-	-
YBR255W	0.324	0.067	0.381	0.082	0.203	0.021		0.167279	0.0926337
YBR256C	0.714	0.783	0.524	0.794	0.779	0.945		0.134128	0.0918168
YBR257W	0.476	0.255	0.148		0.493			0.167269	-
YBR258C	0.312	0.459	0.219	0.319	0.495	0.518		0.121008	0.108862
YBR259W	0.122		0.219		0.048	0.13		-	-
YBR260C	0.481	0.312	0.085	0.431	0.487	0.518		0.198707	0.0440946
YBR261C	0.806	0.847	0.259	0.369	0.839			0.328287	-
YBR262C	0.818	0.984	0.186	0.474	0.826			0.421067	-
YBR263W	0.875	0.615	0.779	0.894	0.898	0.495		0.131474	0.231526
YBR264C	0.672	0.837	0.296	0.286	0.746	0.618		0.277273	0.237419
YBR265W	0.764	0.838	0.06	0.806	0.771	0.919		0.429414	0.0773499
YBR266C	0.066	0.789	0.001	0.066	0.246	0.092		0.437397	0.0972899
YBR267W	0.66	0.777	0.085	0.196	0.728	0.836		0.3704	0.34261
YBR268W	0.825	0.956	0.259	0.248	0.869			0.370434	-
YBR269C	0.591	0.974	0.339		0.639			0.319744	-
YBR270C	0.266	0.159	0.556		0.11			0.205409	-
YBR271W	0.509	0.152	0.148	0.033	0.582	0.743		0.207278	0.37225
YBR272C	0.286	0.18	0.416	0.1	0.417	0.13		0.118203	0.175004
YBR273C	0.615	0.518	0.49	0.29	0.682	0.54		0.0655973	0.198464
YBR274W	0.57	0.468	0.296	0.472	0.452	0.333		0.138482	0.0751465
YBR275C	0.311	0.011			0.192			-	-
YBR276C	0.733		0.06		0.469			-	-
YBR278W	0.413	0.7	0.01	0.189	0.511	0.985		0.346621	0.400411
YBR279W	0.675	0.553	0.085	0.273	0.701	0.838		0.31145	0.294725
YBR280C	0.33	0.41			0.314			-	-
YBR281C	0.474	0.147	0.118	0.392	0.486	0.612		0.197698	0.110387
YBR282W	0.774	0.575		0.294	0.814	0.859		-	0.31402
YBR283C	0.913	0.587	0.219	0.17	0.921			0.347212	-
YBR284W	0.054	0.032	0.874		0.062			0.479904	-
YBR285W	0.135	0.266			0.199			-	-
YBR286W	0.946	0.832	0.635	0.79	0.964	0.076		0.157335	0.47057
YBR287W	0.693	0.789	0.743	0.768	0.72	0.316		0.0480139	0.248269
YBR288C	0.585	0.237	0.118	0.574	0.679	0.74		0.242677	0.0839663
YBR289W	0.369	0.09	0.762	0.33	0.383	0.021		0.337608	0.195505
YBR290W	0.606	0.695		0.563	0.651	0.547		-	0.056
YBR291C	0.492	0.571	0.003	0.775	0.483			0.307676	-
YBR293W	0.525	0.144			0.265			-	-
YBR294W	0.066	0.062	0.01		0.007			0.031241	-
YBR295W	0.32	0.374	0.702		0.068			0.20673	-
YBR296C	0.273	0.353	0.49	0.524	0.397			0.109741	-
YBR297W	0.157	0.04	0.681		0.106			0.341357	-
YBR298C	0.207	0.147	0.381		0.251			0.12154	-
YBR299W	0.158	0.007	0.91	0.639	0.196	0.484		0.483686	0.224803
YBR301W	0.681	0.486			0.776			-	-
YBR302C	0.739		0.186		0.712	0.068		-	-
YCL001W	0.435		0.635	0.507	0.495			-	-
YCL001W-A	0.133	0.224						-	-
YCL002C	0.584	0.614	0.259		0.269			0.196871	-
YCL003W	0.034	0.478						-	-
YCL004W	0.054	0.407	0.809		0.009			0.377765	-
YCL005W	0.43	0.681	0.06	0.013	0.323	0.484		0.312395	0.239396
YCL006C	0.171							-	-
YCL008C	0.212	0.711	0.635	0.286	0.26	0.53		0.268857	0.148947
YCL009C	0.869	0.826	0.867	0.897	0.848	0.815		0.0242693	0.0412593
YCL010C	0.451	0.804	0.416	0.361	0.277	0.484		0.214623	0.104111
YCL011C	0.928	0.696	0.339	0.479	0.903	0.643		0.296702	0.213804
YCL012W	0.232		0.49					-	-
YCL013W	0.164							-	-
YCL014W	0.031	0.03	0.296		0.031	0.068		0.153287	-
YCL016C	0.278	0.54	0.06	0.345	0.47	0.661		0.240336	0.159145
YCL017C	0.82	0.573	0.148	0.45	0.824			0.339906	-
YCL018W	0.84	0.725	0.962	0.649	0.678			0.118517	-
YCL019W	0.956				0.799			-	-
YCL020W	0.612	0.131						-	-
YCL021W	0.131							-	-
YCL021W-A		0.657						-	-
YCL022C	0.1	0.441	0.04		0.397			0.216288	-
YCL023C	0.078	0.845	0.381		0.382			0.386306	-
YCL024W	0.16	0.245	0.022	0.131	0.082	0.22		0.112545	0.0699595
YCL025C	0.768	0.57	0	0.924	0.676	0.177		0.398733	0.380463
YCL026C	0.003							-	-
YCL026C-A	0.19	0.512			0.355			-	-
YCL027C-A		0.669						-	-
YCL027W	0.405	0.097			0.348			-	-
YCL028W	0.779	0.489	0.743	0.486	0.819	0.57		0.158067	0.173179
YCL029C	0.506	0.625	0.219	0.091	0.558	0.732		0.208713	0.331473
YCL030C	0.859	0.739	0.003	0.615	0.859			0.463471	-
YCL031C	0.819	0.718	0.022	0.48	0.723	0.807		0.43394	0.16982
YCL032W	0.363	0.374	0.01	0.348	0.443	0.45		0.207053	0.0569766
YCL033C	0.777	0.907	0.66	0.163	0.845			0.123557	-
YCL034W	0.755	0.842	0.339		0.815			0.268835	-
YCL035C	0.91	0.85	0.937	0.716	0.926			0.0445309	-
YCL036W	0.866	0.549			0.72			-	-
YCL037C	0.66	0.649	0.339	0.844	0.624			0.182237	-
YCL038C	0.38	0.08	0.681		0.492			0.3005	-
YCL039W	0.335	0.262		0.262	0.289	0.234		-	0.0275015
YCL040W	0.901	0.955	0.947	0.928	0.935	0.871		0.0291433	0.0351046
YCL041C	0.1		0.66		0.545			-	-
YCL042W	0.349		0.976		0.841			-	-
YCL043C	0.943	0.871	0.49	0.98	0.962	0.068		0.243432	0.521425
YCL044C	0.346	0.345	0.613	0.592	0.437	0.803		0.154442	0.183713
YCL045C	0.645		0.296	0.517	0.749	0.547		-	0.12618
YCL046W	0.036	0.991	0.524		0.473			0.477538	-
YCL047C	0.427	0.57	0.583	0.196	0.556	0.921		0.0865583	0.362503
YCL048W	0.062	0.116	0.94		0.117			0.492066	-
YCL049C	0.472	0.778	0.085	0.159	0.496	0.177		0.347288	0.189585
YCL050C	0.888	0.749	0.809	0.892	0.931	0.846		0.0697161	0.042548
YCL051W	0.156	0.533	0.381		0.076			0.189674	-
YCL052C	0.581	0.488	0.454	0.7	0.489			0.0657445	-
YCL053C	0.248							-	-
YCL054W	0.726	0.111	0.01	0.117	0.683			0.387531	-
YCL055W	0.376	0.614		0.351	0.253	0.152		-	0.0995038
YCL056C	0.729	0.455	0.556		0.904	0.427		0.138568	-
YCL057C-A	0.902							-	-
YCL057W	0.574	0.443	0.583	0.786	0.634	0.661		0.0783603	0.0810946
YCL058C	0.202	0.557	0.148		0.403			0.222194	-
YCL059C	0.627	0.153	0.259	0.614	0.676	0.911		0.248776	0.156673
YCL060C	0.178							-	-
YCL061C	0.192	0.125		0.173	0.124	0.8		-	0.376941
YCL062W	0.456							-	-
YCL063W	0.265	0.507	0.339		0.394	0.347		0.124005	-
YCL064C	0.866	0.806	0.454	0.959	0.885	0.7		0.222579	0.133405
YCL065W	0.015	0.715			0.393			-	-
YCL066W	0.095	0.528	0.085		0.242			0.252929	-
YCL067C	0.827	0.3	0.022	0.117	0.708			0.408868	-
YCL068C	0.165	0.456	0.148		0.205			0.173125	-
YCL069W	0.062	0.022			0.079			-	-
YCL073C	0.397	0.04			0.261			-	-
YCL074W	0.011	0.011			0.068			-	-
YCL075W	0.109	0.705	0.991	0.524				0.449988	-
YCL076W	0.066	0.015			0.327			-	-
YCR002C	0.846	0.606	0.339	0.843	0.876			0.25362	-
YCR003W	0.679	0.897	0.454	0.351	0.677	0.928		0.221509	0.289311
YCR004C	0.89	0.806	0.702	0.826	0.881			0.0941771	-
YCR005C	0.772	0.827	0.874	0.764	0.773	0.333		0.0510523	0.251476
YCR006C	0.001	0.937	0.882		0.038			0.525243	-
YCR007C	0.035	0.433	0.809		0.119			0.387052	-
YCR008W	0.631	0.405	0.635	0.232	0.377	0.101		0.131651	0.138059
YCR009C	0.79	0.843		0.634	0.831	0.563		-	0.138849
YCR010C	0.184	0.162		0.117	0.306			-	-
YCR011C	0.706	0.38	0.924	0.497	0.677			0.273781	-
YCR012W	0.998	0.965	0.964	0.997	0.998	0.915		0.0193477	0.047634
YCR014C	0.217	0.042	0.702		0.22			0.341919	-
YCR015C	0.167	0.473			0.268			-	-
YCR016W	0.632	0.18	0.416	0.378	0.669	0.688		0.226074	0.173754
YCR017C	0.757	0.21		0.649	0.721	0.976		-	0.171823
YCR018C	0.559			0.412	0.391	0		-	0.232044
YCR018C-A	0.066							-	-
YCR019W	0.289	0.288	0.339		0.333			0.0291605	-
YCR020C	0.251	0.231		0.026	0.371	0.671		-	0.322762
YCR020C-A	0.599	0.938		0.419	0.363			-	-
YCR020W-B	0.299	0.818		0.607		0.333		-	-
YCR021C	0.308	0.871		0.688	0.362			-	-
YCR023C	0.675	0.338	0.556		0.486	0.547		0.170906	-
YCR024C	0.165	0.4	0.779	0.189	0.138	0.293		0.309802	0.0789958
YCR024C-A	0.964	0.955	0.454	0.989	0.978			0.291885	-
YCR026C	0.524	0.343	0.381	0.594	0.499	0.092		0.0954411	0.26667
YCR027C	0.226	0.779	0.118	0.334	0.174	0.389		0.354588	0.111692
YCR028C	0.405	0.159	0.702		0.361			0.271899	-
YCR028C-A	0.862		0.702	0.561	0.909			-	-
YCR029C	0.407							-	-
YCR029C-A	0.919							-	-
YCR030C	0.246	0.62	0.613	0.665	0.412			0.213937	-
YCR031C	0.985	0.942	0.809	0.941	0.985	0.462		0.0917551	0.290088
YCR032W	0.229				0.091			-	-
YCR033W	0.538	0.244	0.454	0.082	0.273			0.151433	-
YCR034W	0.892	0.493	0.118	0.578	0.906			0.387062	-
YCR035C	0.827	0.52	0.339	0.575	0.817	0.8		0.246696	0.135079
YCR036W	0.549	0.687	0.381	0.34	0.556	0.643		0.153245	0.15601
YCR037C	0.69	0.222	0.148	0.109	0.158	0.084		0.2939	0.0376431
YCR038C	0.002	0.077	0.743	0.414	0.017	0.846		0.407893	0.414623
YCR039C	0.837	0.399	0.085		0.752	0.819		0.3777	-
YCR040W	0.089	0.158	0.04		0.273			0.0592818	-
YCR041W	0.099	0.646	0.743		0.445			0.347216	-
YCR042C	0.501	0.215		0.255	0.314	0.862		-	0.334722
YCR043C	0.663	0.556		0.663	0.562	0.293		-	0.191251
YCR044C	0.639	0.617	0.186	0.558	0.709			0.255426	-
YCR045C	0.086	0.614			0.021			-	-
YCR046C	0.669	0.976	0.003	0.648	0.666	0.931		0.497416	0.15845
YCR047C	0.793	0.604	0.085	0.338	0.846	0.505		0.366594	0.258919
YCR048W	0.701	0.524		0.524	0.642	0.415		-	0.11353
YCR049C	0.066	0.905	0.148		0.323			0.462546	-
YCR050C	0.082	0.974	0.148		0.394			0.497041	-
YCR051W	0.88	0.623	0.06	0.163	0.895			0.419408	-
YCR052W	0.559	0.645	0.118	0.493	0.62	0.389		0.282727	0.115691
YCR053W	0.94	0.688	0.296	0.931	0.937	0.877		0.324526	0.0330454
YCR054C	0.232		0.148	0.832	0.299	0.772		-	0.291953
YCR055C	0.751							-	-
YCR056W	0.12							-	-
YCR057C	0.578	0.343	0.01	0.906	0.531			0.285406	-
YCR058C	0.226							-	-
YCR059C	0.713	0.91	0.148	0.556	0.681	0.484		0.395533	0.0996812
YCR060W	0.689	0.967	0.219	0.345	0.725	0.54		0.378085	0.190022
YCR061W	0.277	0.278	0.259		0.524			0.0106927	-
YCR062W	0.319		0.743					-	-
YCR063W	0.008	0.977	0.797	0.557	0.004	0.276		0.51541	0.276512
YCR064C	0.024	0.918	0.259		0.118			0.463455	-
YCR065W	0.479	0.508	0.003	0.071	0.236	0.13		0.283561	0.0836082
YCR066W	0.223	0.18	0.339	0.032	0.195	0.22		0.0822456	0.102093
YCR067C	0.694	0.643			0.497	0.652		-	-
YCR068W	0.144	0.493	0.118	0.561	0.056	0.101		0.209405	0.279479
YCR068W-A	0.135							-	-
YCR069W	0.626	0.712	0.259		0.734	0.474		0.240587	-
YCR070W	0.638							-	-
YCR071C	0.525	0.9	0.296	0.354	0.631	0.91		0.304927	0.278001
YCR072C	0.727	0.527	0.06	0.117	0.692			0.342291	-
YCR073C	0.325		0.118	0	0.137			-	-
YCR073W	0.761							-	-
YCR073W-A	0.834	0.793	0.416	0.255	0.852	0.518		0.230411	0.299203
YCR074C	0.016							-	-
YCR075C	0.438	0.778	0.924		0.453	0.059		0.24937	-
YCR076C	0.617	0.742	0.583	0.071	0.652			0.0837277	-
YCR077C	0.768	0.609	0.219	0.24	0.771	0.13		0.282484	0.342769
YCR079W	0.608	0.787		0.093	0.452	0.684		-	0.297766
YCR080W	0.165							-	-
YCR081W	0.237	0.02	0.259	0.358	0.053	0.474		0.132095	0.217456
YCR082W	0.834	0.892	0.339	0.226	0.85	0.205		0.303918	0.366479
YCR083W	0.633	0.924		0.23	0.667	0.901		-	0.340579
YCR084C	0.758	0.507	0.148	0.703	0.701	0.293		0.306589	0.236138
YCR085W	0.149	0.671			0.246			-	-
YCR086W	0.325	0.594	0.339	0.458	0.451			0.151428	-
YCR087C-A	0.759			0.595		0.838		-	-
YCR088W	0.594	0.623	0.852	0.694	0.72	0.163		0.141331	0.314347
YCR089W	0.272	0.09			0.167			-	-
YCR090C	0.695	0.79	0.118	0.634	0.738	0.068		0.363671	0.360572
YCR091W	0.002	0.103	0.92		0.032			0.503391	-
YCR092C	0.218		0.04	0.177	0.147	0.205		-	0.0290057
YCR093W	0.421			0.861	0.257	0.586		-	0.302402
YCR094W	0.26	0.125	0.06	0.143	0.278	0.54		0.102021	0.201857
YCR095C	0.379	0.238	0.219	0.723	0.439	0.813		0.087409	0.195206
YCR096C	0.814	0.611	0.022		0.676			0.411379	-
YCR097W	0.281		0.556		0.457			-	-
YCR097W-B	0.053							-	-
YCR098C	0.115	0	0.381		0.13			0.195423	-
YCR099C	0.001	0.682	0.219		0			0.347768	-
YCR100C	0.11	0.523	0.381	0.524	0.014			0.209831	-
YCR101C	0.024	0.659	0.381		0.017			0.318318	-
YCR102C	0.463	0.232			0.183			-	-
YCR102W-A	0.087	0.577						-	-
YCR103C	0.012							-	-
YCR104W	0.862	0.241	0.219		0.843			0.365051	-
YCR105W	0.245	0.149		0.513	0.208			-	-
YCR106W	0.131	0.068			0.008			-	-
YCR107W	0.179	0.155	0.416		0.03			0.14426	-
YDL001W	0.387	0.277	0.186	0.222	0.46	0		0.10065	0.230046
YDL002C	0.573	0.396	0.583	0.363	0.592	0.596		0.105197	0.133383
YDL003W	0.644	0.139	0.085	0.234	0.606			0.308335	-
YDL004W	0.896	0.918	0.339	0.649	0.85			0.328119	-
YDL005C	0.59	0.071	0.148	0.857	0.582	0.437		0.280076	0.213327
YDL006W	0.425	0.265	0.681	0.319	0.417			0.209838	-
YDL007W	0.871	0.555	0.148	0.775	0.912	0.152		0.362453	0.405072
YDL008W	0.762	0.954	0.951	0.077	0.747	0.092		0.109995	0.382568
YDL010W	0.538	0.751	0.524	0.344	0.595	0		0.12721	0.298709
YDL012C	0.891	0.935		0.294	0.908	0.95		-	0.367218
YDL013W	0.299	0.271			0.295	0.152		-	-
YDL014W	0.961	0.757	0.022	0.928	0.96			0.49389	-
YDL015C	0.895	0.605	0.66	0.902	0.888	0.631		0.154029	0.152581
YDL016C	0.031	0.836	0.743		0.417			0.440382	-
YDL017W	0.267		0.01	0.334	0.334	0.401		-	0.0386825
YDL018C	0.413	0.474	0.296	0.576	0.482			0.0904563	-
YDL019C	0.537	0.265		0.399	0.522	0.13		-	0.20048
YDL020C	0.498	0.755	0.824		0.305	0.021		0.171797	-
YDL021W	0.119	0.345		0.466	0.166	0.54		-	0.198054
YDL022W	0.918	0.95	0.985	0.551	0.944	0.936		0.0335112	0.224625
YDL024C	0.151	0.049	0.964		0.127			0.501431	-
YDL025C	0.207	0.342		0.202	0.148	0.364		-	0.11241
YDL026W	0.047	0.914			0.351			-	-
YDL027C	0.129	0.534	0.972	0.096	0.082	0.22		0.421608	0.0759561
YDL028C	0.219	0.108			0.107	0.021		-	-
YDL029W	0.887	0.744	0.852	0.809	0.902			0.0745408	-
YDL030W	0.232			0.632	0.189	0.205		-	0.251275
YDL031W	0.772	0.189	0.085	0.649	0.74			0.370287	-
YDL033C	0.411	0.858	0.148	0.318	0.271	0.505		0.358952	0.123783
YDL035C	0.377	0.071			0.333	0.347		-	-
YDL036C	0.482	0.356	0.259	0.155	0.45	0.856		0.111814	0.351962
YDL037C	0.432	0.779	0.92		0.164			0.251142	-
YDL038C	0.784	0.251	0.867		0.089			0.334274	-
YDL039C	0.857	0.758	0.993		0.516			0.117984	-
YDL040C	0.746	0.296	0.219	0.854	0.755	0.671		0.284651	0.0916024
YDL042C	0.642	0.089	0.148	0.571	0.565	0.205		0.303679	0.2096
YDL043C	0.307	0.191		0.598	0.43	0.82		-	0.195622
YDL044C	0.297	0.211	0.339	0.468	0.287			0.0652482	-
YDL045C	0.435	0.546	0.723		0.472	0.987		0.145255	-
YDL045W-A	0.664	0.967	0.702	0.044	0.732			0.165065	-
YDL046W	0.867	0.909	0.454	0.351	0.815	0.052		0.251448	0.384462
YDL047W	0.617	0.855	0.148	0.634	0.563	0.389		0.359735	0.126057
YDL048C	0.625	0.002	0.583	0.368	0.342	0		0.348199	0.205371
YDL049C	0.066	0.581			0.134			-	-
YDL050C	0.404	0.717	0.339		0.709			0.202105	-
YDL051W	0.896	0.633	0.219	0.649	0.87			0.341295	-
YDL052C	0.781	0.669	0.219	0.823	0.803	0.865		0.297458	0.0316439
YDL053C	0.783	0.807	0.583	0.237	0.726	0.505		0.122985	0.244876
YDL054C	0.362	0.282	0.259		0.56			0.0540648	-
YDL055C	0.95	0.907	0.148	0.986	0.947			0.451134	-
YDL056W	0.431	0.11	0.085	0.113	0.257	0.192		0.192952	0.0721133
YDL057W	0.225	0.549	0.953		0.436			0.364732	-
YDL058W	0.511	0.1	0.702	0.576	0.26	0.679		0.307627	0.218337
YDL059C	0.196	0.303		0.1	0.224	0.234		-	0.0746458
YDL060W	0.844	0.161	0.06	0.581	0.827	0.293		0.426487	0.267275
YDL061C	0.976	0.988	0.454	0.848	0.963			0.3049	-
YDL063C	0.567	0.166		0.478	0.504	0.401		-	0.053563
YDL064W	0.835	0.843	0.259	0.478	0.828	0.769		0.334887	0.187378
YDL065C	0.517	0.506	0.219	0.637	0.608	0.612		0.168964	0.0157162
YDL066W	0.832	0.556	0.779	0.805	0.889			0.146466	-
YDL067C	0.877	0.999		0.956	0.882			-	-
YDL068W	0.079	0.625			0.133			-	-
YDL069C	0.245	0.351	0.454	0.136	0.259	0.843		0.104504	0.37772
YDL070W	0.388	0.834	0.003	0.522	0.34	0.076		0.415873	0.224253
YDL071C	0.105	0.867	0.296		0.248			0.396477	-
YDL072C	0.923	0.972	0.583	0.517	0.932			0.211866	-
YDL073W	0.31	0.022	0.296		0.185			0.162386	-
YDL074C	0.635	0.285	0.022	0.551	0.412	0.643		0.307527	0.116294
YDL075W	0.989	0.844	0.583	0.838	0.988			0.205743	-
YDL076C	0.598	0.537	0.416	0.369	0.518			0.0926337	-
YDL077C	0.238		0.743	0.061	0.294			-	-
YDL078C	0.835	0.781	0.556	0.815	0.835	0.666		0.147976	0.0923418
YDL079C	0.054	0.324	0.702		0.05			0.325497	-
YDL080C	0.502	0.32	0.613	0.769	0.309	0.378		0.147927	0.248073
YDL081C	0.985	0.992	0.381	0.84	0.989			0.350758	-
YDL082W	0.974	0.886	0.381	0.981	0.974	0.333		0.320005	0.372119
YDL083C	0.982	0.94	0.583	0.912	0.979			0.219246	-
YDL084W	0.912	0.594	0.833	0.948	0.904	0.152		0.165573	0.44741
YDL085C-A	0.767	0.859		0.205		0.713		-	-
YDL085W	0.1	0.224	0.762		0.266	0.547		0.351915	-
YDL086W	0.745	0.902	0.416	0.649	0.798			0.248021	-
YDL087C	0.247	0.827		0.44	0.134			-	-
YDL088C	0.551	0.424	0.524	0.497	0.385	0.364		0.0669054	0.0715006
YDL089W	0.248	0.142	0.556	0.147	0.175	0.293		0.215057	0.0774855
YDL090C	0.403	0.245	0.085	0.631	0.426	0.671		0.159001	0.131434
YDL091C	0.225	0.212		0.036	0.266	0.059		-	0.126674
YDL092W	0.715	0.899	0.148	0.665	0.688			0.391439	-
YDL093W	0.552	0.086	0.809	0.649	0.578			0.3665	-
YDL095W	0.877	0.535	0.381	0.937	0.907	0.897		0.253869	0.0208167
YDL097C	0.8	0.754	0.118	0.846	0.813	0.57		0.381168	0.150728
YDL098C	0.374	0.658	0.635	0.21	0.412	0.401		0.157748	0.113583
YDL099W	0.643	0.369	0.118	0.688	0.667	0.661		0.262584	0.0141774
YDL100C	0.902	0.781	0.824	0.871	0.918	0.177		0.0613379	0.414915
YDL101C	0.392	0.239		0.6	0.475	0.809		-	0.168751
YDL102W	0.459	0.314	0.867	0.649	0.573			0.286734	-
YDL103C	0.645	0.425	0.49	0.696	0.755	0.637		0.113027	0.059
YDL104C	0.195	0.341		0.295	0.237	0.857		-	0.342444
YDL105W	0.257	0.386		0.524	0.325	0.262		-	0.136756
YDL106C	0.213	0.152	0.874	0.768	0.317	0.547		0.400401	0.225515
YDL107W	0.172	0.521		0.177	0.11			-	-
YDL108W	0.423	0.628	0.66	0.673	0.523	0.955		0.128594	0.219335
YDL109C	0.37	0.139	0.381	0.026	0.232	0.13		0.136654	0.103002
YDL110C	0.533	0.948	0.894	0.567	0.595	0.177		0.225633	0.233669
YDL111C	0.784	0.648	0.01	0.704	0.757			0.413242	-
YDL112W	0.842	0.068	0.339	0.202	0.725	0.163		0.392752	0.313819
YDL113C	0.151	0.263	0.635	0.096	0.124	0.605		0.253372	0.286131
YDL114W	0.006		0.762		0.072			-	-
YDL115C	0.347	0.562	0.762	0.244	0.467	0.462		0.207545	0.12733
YDL116W	0.639	0.245	0.339	0.825	0.59	0.929		0.20578	0.173667
YDL117W	0.621	0.202	0.416	0.077	0.502	0.474		0.209516	0.237704
YDL118W	0.023	0.626			0.152			-	-
YDL119C	0.116	0.463	0.556	0.324	0.112	0.964		0.231897	0.443555
YDL120W	0.198	0.634	0.148	0.326	0.25			0.26733	-
YDL121C	0.734	0.785		0.386	0.758			-	-
YDL122W	0.838	0.162	0.259	0.716	0.782	0.437		0.365519	0.183131
YDL123W	0.529	0.951		0.781	0.461	0.661		-	0.161658
YDL124W	0.899	0.877		0.715	0.914	0.605		-	0.156622
YDL125C	0.941	0.978	0.743	0.719	0.946	0.942		0.126358	0.129919
YDL126C	0.943	0.759	0.843	0.967	0.944	0.389		0.0921159	0.327271
YDL127W	0.343	0.565	0.186		0.326			0.190427	-
YDL128W	0.841	0.563	0.085	0.807	0.895	0.401		0.382384	0.263507
YDL129W	0.301	0.792		0.096	0.223			-	-
YDL130W	0.999	0.976	0.743	0.897	0.999	0.961		0.14163	0.0515493
YDL130W-A	0.838	0.939						-	-
YDL131W	0.849	0.422	0.01	0.907	0.901	0.967		0.419522	0.0364966
YDL132W	0.725	0.217	0.942	0.217	0.739			0.372106	-
YDL133C-A				0.698				-	-
YDL133W	0.587		0.681		0.408			-	-
YDL134C	0.648	0.704	0.296	0.734	0.588	0.518		0.221173	0.110206
YDL135C	0.799	0.701	0.762	0.515	0.797			0.0494874	-
YDL136W	0.986	0.898	0.556	0.893	0.983	0.871		0.227159	0.0593408
YDL137W	0.939	0.941	0.49	0.898	0.936	0.829		0.25981	0.0542433
YDL138W	0.35		0.339		0.131	0.021		-	-
YDL139C	0.238	0.144	0.339	0.136	0.325	0.306		0.0975209	0.104069
YDL140C	0.913	0.413	0.779	0.745	0.775	0.22		0.258815	0.31213
YDL141W	0.457	0.231	0.852	0.564	0.433	0.234		0.314309	0.166164
YDL142C	0.336	0.524	0.681	0.205	0.396			0.172732	-
YDL143W	0.822	0.612	0.454	0.719	0.857	0.851		0.184611	0.078
YDL144C	0.735	0.77	0.148	0.713	0.699	0.874		0.349447	0.0972471
YDL145C	0.838	0.639	0.809	0.866	0.779	0.784		0.107503	0.0488501
YDL146W	0.127	0.251	0.833	0.065	0.061	0.021		0.376947	0.0243311
YDL147W	0.854	0.697	0.296	0.61	0.852	0.772		0.287754	0.123294
YDL148C	0.664	0.007	0.085	0.649	0.654			0.358928	-
YDL149W	0.048	0.133	0.833		0.022	0		0.430784	-
YDL150W	0.536	0.276		0.395	0.578	0.347		-	0.121897
YDL152W	0.079	0.472	0.556		0.48			0.254635	-
YDL153C	0.901	0.052	0.085		0.877			0.480927	-
YDL154W	0.134	0.025	0.681		0.135			0.351527	-
YDL155W	0.544	0.368	0.148	0.208	0.448	0.192		0.198407	0.143406
YDL156W	0.331	0.374		0.624	0.171	0.829		-	0.336699
YDL157C	0.873	0.863	0.762	0.18	0.843	0.427		0.061403	0.335071
YDL158C	0.615	0.55	0.743		0.685			0.0981988	-
YDL159W	0.258	0.247	0.118	0.373	0.239	0.12		0.0778481	0.126574
YDL160C	0.673		0.867	0.936	0.681	0.901		-	0.138233
YDL161W	0.662	0.311		0.117	0.658	0.45		-	0.272896
YDL162C	0.095	0.313	0.94		0.235			0.438687	-
YDL163W	0.066	0.839	0.381		0.476			0.388698	-
YDL164C	0.583	0.161	0.524	0.013	0.603			0.228522	-
YDL165W	0.79	0.798		0.415	0.844			-	-
YDL166C	0.752	0.554	0.118	0.821	0.818	0.999		0.32436	0.103645
YDL167C	0.385	0.333	0.003	0.609	0.294	0.192		0.207175	0.217378
YDL168W	0.785	0.599	0.928	0.699	0.834	0.547		0.164968	0.143584
YDL169C	0.1	0.025			0.207			-	-
YDL170W	0.227	0.176	0.779	0.262	0.168	0.22		0.334393	0.0470886
YDL171C	0.884	0.535	0.762	0.883	0.722	0.643		0.177113	0.122312
YDL172C	0.379	0.784			0.6			-	-
YDL173W	0.796	0.848	0.219	0.253	0.788	0.708		0.349112	0.288574
YDL174C	0.792	0.662	0.635	0.783	0.803	0.643		0.0839424	0.087178
YDL175C	0.297	0.549	0.861	0.371	0.382	0.333		0.282531	0.0257099
YDL176W	0.124	0.136		0.066	0.032	0.021		-	0.0234592
YDL177C	0.45	0.473	0.894	0.21	0.452	0.825		0.249969	0.309817
YDL178W	0.552	0.449	0.01	0.827	0.655	0.437		0.287835	0.195452
YDL179W	0.37	0.519	0.556		0.337			0.0984598	-
YDL180W	0.428	0.163	0.779		0.355			0.308999	-
YDL181W	0.562	0.979	0.635	0.478	0.598	0.505		0.222693	0.0629524
YDL182W	0.935	0.444	0.022	0.941	0.943	0.908		0.456934	0.0196554
YDL183C	0.126	0.25			0.174			-	-
YDL184C	0.966		0.556	0.87	0.947	0.389		-	0.302394
YDL184W-A	0.827							-	-
YDL185W	0.94	0.837	0.903	0.988	0.939	0.822		0.052176	0.0852897
YDL186W	0.066	0.798	0.924		0.083			0.463297	-
YDL187C	0.066	0.895			0.178			-	-
YDL188C	0.807	0.618	0.416	0.448	0.759	0.643		0.195536	0.157163
YDL189W	0.579		0.085	0.208	0.539	0.262		-	0.177579
YDL190C	0.706	0.12		0.328	0.697			-	-
YDL191W	0.99	0.875	0.635		0.985			0.181131	-
YDL192W	0.982	0.946	0.339	0.889	0.984			0.361293	-
YDL193W	0.529	0.577	0.797	0.709	0.63			0.142903	-
YDL194W	0.355	0.02	0.861		0.223			0.423388	-
YDL195W	0.9	0.597	0.867	0.743	0.865	0.276		0.166232	0.310884
YDL196W	0.066	0.563	0.809		0.118			0.3785	-
YDL197C	0.365	0.509		0.388	0.442	0.25		-	0.0990152
YDL198C	0.849	0.626	0.06	0.775	0.853			0.406736	-
YDL199C	0.066	0.045	0.867		0.052			0.468637	-
YDL200C	0.575	0.155	0.867		0.611			0.357912	-
YDL201W	0.74	0.336	0.022	0.483	0.774	0.999		0.359939	0.258703
YDL202W	0.564	0.671	0.085	0.754	0.568			0.312059	-
YDL203C	0.267	0.314		0.004	0.227	0.25		-	0.135876
YDL204W	0.141	0.261	0.962	0.643	0.063	0.912		0.443441	0.43389
YDL205C	0.389	0.446	0.49	0.803	0.283			0.0506392	-
YDL206W	0.159	0.007			0.082			-	-
YDL207W	0.418	0.262	0.01	0.234	0.336	0.347		0.205874	0.0623084
YDL208W	0.959	0.743	0.01	0.84	0.962			0.497418	-
YDL209C	0.275	0.632		0.485	0.387	0.724		-	0.173346
YDL210W	0.331	0.063			0.124			-	-
YDL211C	0.144	0.354		0.587	0.128			-	-
YDL212W	0.911	0.659	0.219	0.771	0.913	0.793		0.35023	0.0764286
YDL213C	0.793	0.211	0.118	0.788	0.834			0.365832	-
YDL214C	0.117				0.03			-	-
YDL215C	0.649	0.513	0.416	0.853	0.209			0.117043	-
YDL216C	0.138	0.31		0.117	0.14	0.25		-	0.0710845
YDL217C	0.447	0.755	0.148	0.524	0.386			0.303511	-
YDL218W	0.1	0.062	0.824		0.029			0.429392	-
YDL219W	0.765	0.476	0.779	0.686	0.724	0.968		0.171039	0.153027
YDL220C	0.33	0.088	0.888	0.061	0.206	0.484		0.41027	0.214957
YDL221W	0.056	0.818			0.221			-	-
YDL222C	0.114	0.293	0.977	0.093	0.108	0.72		0.455461	0.357747
YDL223C	0.392	0.513		0.922	0.171			-	-
YDL224C	0.524	0.36	0.339	0.117	0.387			0.101293	-
YDL225W	0.528	0.362	0.003	0.565	0.635	0.728		0.268347	0.08177
YDL226C	0.754	0.82	0.219	0.807	0.799	0.822		0.329591	0.0116762
YDL227C	0.643				0.599	0		-	-
YDL228C	0.384		0.779					-	-
YDL229W	0.996	0.648		0.991	0.996	0.877		-	0.0673078
YDL230W	0.55	0.677	0.381	0.49	0.622	0.092		0.148496	0.275901
YDL231C	0.425	0.589	0.556		0.043			0.0867429	-
YDL232W	0.918	0.956	0.49	0.458	0.92			0.258774	-
YDL233W	0.229	0.544	0.613	0.23	0.307	0.518		0.204712	0.149105
YDL234C	0.373	0.363	0.9	0.463	0.427	0.732		0.307191	0.166674
YDL235C	0.697	0.735	0.635	0.596	0.707	0.819		0.0504777	0.1115
YDL236W	0.731	0.752	0.296	0.551	0.804			0.257424	-
YDL237W	0.654	0.571	0.556	0.117	0.725			0.0527857	-
YDL238C	0.055	0.428		0.05	0.005	0.898		-	0.503087
YDL239C	0.066	0.026	0.762		0.006			0.413866	-
YDL240W	0.16			0.1	0.022	0.652		-	0.343436
YDL241W	0.394	0.853		0.278	0.442	0.11		-	0.166004
YDL243C	0.246	0.479			0.186			-	-
YDL244W	0.369	0.329	0.613		0.447			0.153727	-
YDL245C	0.098	0.018			0.04			-	-
YDL246C	0.585	0.255		0.117	0.201			-	-
YDL247W	0.134	0.046	0.779		0.01			0.40022	-
YDL248W	0.001		0.49		0.112			-	-
YDR001C	0.659	0.358		0.621	0.649	0.333		-	0.174921
YDR002W	0.957	0.959	0.762	0.795	0.959			0.113165	-
YDR003W	0.406	0.933	0.49	0.267	0.449	0.736		0.283147	0.236451
YDR004W	0.262	0.422		0.037	0.169	0.389		-	0.177824
YDR005C	0.486	0.646		0.356	0.432	0.347		-	0.046694
YDR006C	0.559	0.234	0.797	0.117	0.337			0.282618	-
YDR007W	0.769	0.811	0.49	0.378	0.613	0.579		0.174473	0.127005
YDR008C	0.174	0.806			0.362			-	-
YDR009W	0.142	0.226		0.173	0.231	0.163		-	0.0367151
YDR010C	0.009	0.654	0.984		0.034			0.495908	-
YDR011W	0.882		0.762	0.278	0.736			-	-
YDR012W	0.987	0.922	0.04	0.987	0.992			0.528986	-
YDR013W	0.195		0.524	0.299	0.325	0.684		-	0.215167
YDR014W	0.079	0.04	0.556	0.173	0.013	0.13		0.287317	0.082803
YDR016C	0.569	0.86	0.915	0.192	0.692	0.743		0.185931	0.304467
YDR017C	0.618	0.564	0.524	0.268	0.329	0.177		0.0471734	0.0764918
YDR018C	0.052	0.303	0.824		0.046			0.393791	-
YDR019C	0.805	0.706		0.888	0.752	0.793		-	0.0697639
YDR020C	0.208	0.601		0.665	0.21	0.293		-	0.242315
YDR021W	0.423	0.127	0.779	0.442	0.474	0.53		0.32646	0.0445421
YDR022C	0.126	0.647	0.702	0.105	0.163	0.889		0.317868	0.436863
YDR023W	0.938	0.656	0.779	0.913	0.952			0.141382	-
YDR025W	0.988	0.856	0.66	0.948	0.987	0.276		0.165037	0.399714
YDR026C	0.145	0.118		0.351	0.095			-	-
YDR027C	0.564	0.046	0.824	0.473	0.383	0.316		0.396066	0.0787803
YDR028C	0.651	0.166	0.681	0.323	0.559			0.289065	-
YDR029W	0.133	0.676	0.92		0.561			0.402855	-
YDR030C	0.224		0.924		0.228			-	-
YDR031W	0.532	0.802	0.416		0.607			0.198054	-
YDR032C	0.916	0.875	0.991	0.764	0.948	0.462		0.0588246	0.245376
YDR033W	0.974	0.853	0.762	0.986	0.974	0.92		0.106353	0.0351568
YDR034C	0.276	0.224	0.556	0.096	0.15	0.547		0.178572	0.246281
YDR034W-B	0.776	0.924		0.202				-	-
YDR035W	0.908	0.739	0.416	0.75	0.909	0.643		0.249985	0.133844
YDR036C	0.595	0.338	0.635	0.634	0.619	0.684		0.161172	0.0340343
YDR037W	0.937	0.822	0.524	0.94	0.946			0.21315	-
YDR038C	0.784		0.416	0.147	0.638	0.495		-	0.252532
YDR039C	0.891	0.582	0.66	0.155	0.831	0.946		0.160689	0.427372
YDR040C	0.066		0.339	0.167	0.057			-	-
YDR041W	0.688	0.888	0.339	0.823	0.697			0.277849	-
YDR042C	0.002	0.001	0.964		0.15			0.5557	-
YDR043C	0.263	0.859		0.136	0.189	0.084		-	0.0525008
YDR044W	0.616	0.896	0.118	0.877	0.7			0.394058	-
YDR045C	0.833	0.802	0.085		0.788			0.423193	-
YDR046C	0.764	0.747	0.001	0.649	0.739	0.293		0.435694	0.23585
YDR047W	0.695	0.822	0.085	0.72	0.743	0.98		0.393996	0.143932
YDR048C	0.009	0.761	0.381		0.178			0.376007	-
YDR049W	0.41	0.294	0.085	0.596	0.438	0.427		0.164703	0.0945569
YDR050C	0.997	0.98	0.762	0.989	0.999	0.796		0.131046	0.114425
YDR051C	0.686	0.676	0.296	0.573	0.704	0.53		0.222336	0.090633
YDR052C	0.31				0.178	0.101		-	-
YDR053W	0.105	0.742	0.49		0.337			0.320806	-
YDR054C	0.518	0.826	0.259	0.731	0.52			0.283853	-
YDR055W	0.889	0.452	0.454	0.755	0.912	0.192		0.251727	0.378598
YDR056C	0.729	0.766	0.259	0.334	0.758	0.854		0.282642	0.276704
YDR057W	0.403	0.078			0.475			-	-
YDR058C	0.337	0.085	0.339		0.44			0.146073	-
YDR059C	0.522	0.723	0.454	0.226	0.604	0.732		0.139873	0.263092
YDR060W	0.769	0.331		0.818	0.716	0.81		-	0.0567215
YDR061W	0.554	0.653	0.118	0.24	0.551	0.427		0.284641	0.15656
YDR062W	0.883	0.447	0.339	0.973	0.857	0.316		0.288009	0.350663
YDR063W	0.737	0.842	0.882	0.557	0.785			0.0748888	-
YDR064W	0.977	0.981	0.743	0.946	0.968			0.136269	-
YDR065W	0.116	0.438		0.348	0.019	0.347		-	0.18966
YDR066C	0.285	0.722	0.66	0.237	0.408	0.829		0.236445	0.304671
YDR067C	0.476	0.645	0.635	0.524	0.366	0.853		0.0948174	0.248453
YDR068W	0.634	0.349	0.085	0.581	0.66	0.804		0.274567	0.113068
YDR069C	0.184	0.038		0.092	0.096	0.694		-	0.346416
YDR070C	0.165	0.856		0.47	0.284	0.495		-	0.115284
YDR071C	0.871	0.839	0.219	0.843	0.903	0.54		0.367543	0.194584
YDR072C	0.773	0.733	0.702	0.147	0.823	0.234		0.0355949	0.367756
YDR073W	0.22	0.949		0.232	0.063	0.333		-	0.13642
YDR074W	0.584	0.513		0.891	0.61			-	-
YDR075W	0.387	0.118	0.339	0.507	0.348	0.643		0.143472	0.147649
YDR076W	0.268	0.405		0.237	0.173	0.12		-	0.0585861
YDR077W	0.975	0.94	0.98	0.34	0.977			0.0217945	-
YDR078C	0.35	0.781	0.762		0.192			0.243538	-
YDR079C-A		0.947						-	-
YDR079W	0.633	0.856	0.681	0.353	0.698	0.13		0.117373	0.286175
YDR080W	0.265	0.082	0.635	0.258	0.29	0.849		0.28172	0.332362
YDR081C	0.188	0.129	0.49	0.14	0.086	0.765		0.193652	0.377399
YDR082W	0.224	0.231	0.613		0.017			0.222596	-
YDR083W	0.758	0.255		0.502	0.756	0.748		-	0.144393
YDR084C	0.705	0.633	0.339	0.234	0.737			0.193897	-
YDR085C	0.187	0.177	0.874		0.117			0.399558	-
YDR086C	0.92	0.903	0.148		0.884			0.440889	-
YDR087C	0.72	0.439	0.118	0.662	0.735	0.57		0.301221	0.0826821
YDR088C	0.251	0.341		0.315	0.291	0.74		-	0.252587
YDR089W	0.349	0.079		0.02	0.298	0.021		-	0.160215
YDR090C	0.531	0.526	0.296		0.584	0.772		0.134257	-
YDR091C	0.801	0.426	0.085	0.828	0.801	0.437		0.358135	0.218367
YDR092W	0.881	0.952	0.416	0.716	0.903			0.291136	-
YDR093W	0.582	0.412	0.556		0.361	0.177		0.0915715	-
YDR094W	0.623	0.909	0.219		0.934			0.346678	-
YDR095C	0.1	0.965	0.888		0.321			0.478731	-
YDR096W	0.291	0.089	0.339	0.093	0.108	0.306		0.13267	0.118882
YDR097C	0.609	0.237		0.717	0.58	0.347		-	0.187064
YDR098C	0.811	0.457	0.259	0.785	0.871	0.928		0.27965	0.0719884
YDR099W	0.878	0.513	0.454	0.971	0.889			0.229667	-
YDR100W	0.771	0.884	0.085	0.681	0.81	0.728		0.43239	0.0652865
YDR101C	0.816	0.495	0.085	0.939	0.809	0.796		0.366402	0.0790759
YDR102C	0.024	0.696	0.743		0.214			0.402234	-
YDR103W	0.356	0.309	0.219	0.386	0.244	0.047		0.0696156	0.170242
YDR104C	0.238	0.125	0.416	0.117	0.034			0.146705	-
YDR105C	0.656	0.363	0.148		0.722			0.254996	-
YDR106W	0.161	0.446	0.49		0.23			0.178607	-
YDR107C	0.445	0.066			0.433			-	-
YDR108W	0.336	0.125	0.583	0.828	0.237	0.484		0.229236	0.296824
YDR109C	0.228	0.111			0.114	0.021		-	-
YDR110W	0.318	0.479	0.416	0.318	0.423	0.101		0.0811316	0.164214
YDR111C	0.289	0.478		0.6	0.304	0.401		-	0.150901
YDR112W	0.031	0.573			0.358			-	-
YDR113C	0.451	0.552			0.5			-	-
YDR114C	0.08	0.893	0.454		0.176			0.406933	-
YDR115W	0.802	0.956	0.454	0.026	0.829	0.787		0.257172	0.451976
YDR116C	0.594	0.765	0.186	0.754	0.627	0.54		0.297474	0.107621
YDR117C	0.392	0.114	0.339	0.628	0.497			0.147602	-
YDR118W	0.146	0.113	0.743	0.284	0.096	0.804		0.354588	0.366744
YDR119W	0.685	0.302	0.118		0.703	0.076		0.289262	-
YDR120C	0.699	0.214	0.04	0.846	0.772	0.316		0.341512	0.287028
YDR121W	0.387	0.672	0.04	0.412	0.531	0.864		0.316506	0.234291
YDR122W	0.221	0.465	0.49	0.088	0.24	0.97		0.148617	0.47151
YDR123C	0.315	0.465		0.189	0.255	0.11		-	0.0725971
YDR124W	0.066	0.278	0.613	0.604	0.086	0.671		0.275795	0.320166
YDR125C	0.056	0.224		0.012	0.025	0.378		-	0.207659
YDR126W	0.182	0.688	0.635		0.19			0.278105	-
YDR127W	0.768	0.58	0.833	0.873	0.692	0.637		0.131389	0.123479
YDR128W	0.451	0.382		0.136	0.141	0.021		-	0.0678847
YDR129C	0.86	0.676	0.951	0.751	0.885	0.796		0.140096	0.0681934
YDR130C	0.321	0.366	0.339		0.382			0.0226495	-
YDR131C	0.222	0.024	0.381		0.246			0.178855	-
YDR132C	0.181	0.312	0.762	0.02	0.188	0.092		0.304746	0.0842852
YDR133C	0.978	0.998			0.973			-	-
YDR134C	0.99	0.973	0.797		0.985			0.10686	-
YDR135C	0.724		0.797	0.082	0.485	0.612		-	0.276718
YDR137W	0.305	0.123	0.524	0.143	0.255	0.364		0.200784	0.110503
YDR138W	0.284			0.218	0.222	0.293		-	0.042194
YDR139C	0.906	0.939	0.833	0.28	0.906			0.0542433	-
YDR140W	0.651	0.777	0.381	0.589	0.658	0.932		0.202317	0.181423
YDR141C	0.376	0.177	0.702	0.492	0.37	0.234		0.265048	0.129063
YDR142C	0.219	0.46	0.635	0.143	0.111	0.9		0.208871	0.446578
YDR143C	0.508	0.53	0.259	0.424	0.421	0.059		0.150514	0.209872
YDR144C	0.835	0.36		0.451	0.746	0.347		-	0.206979
YDR145W	0.64	0.397	0.118	0.391	0.608	0.547		0.261207	0.111912
YDR146C	0.507	0.091	0.04	0.167	0.522			0.256172	-
YDR147W	0.329			0.594	0.33	0.427		-	0.133538
YDR148C	0.51	0.532	0.723	0.805	0.647	0.57		0.117142	0.119804
YDR149C	0.165	0.357	0.524		0.36			0.179645	-
YDR150W	0.543	0.375		0.811	0.287			-	-
YDR151C	0.475	0.812	0.219		0.511			0.297421	-
YDR152W	0.75	0.587		0.852	0.781	0.45		-	0.214556
YDR153C	0.684	0.491		0.693	0.672	0.205		-	0.275885
YDR154C	0.998	0.989	0.723		0.998			0.156238	-
YDR155C	0.976	0.9	0.797	0.97	0.979			0.0898387	-
YDR156W	0.88	0.992	0.01	0.442	0.867			0.537551	-
YDR157W	0.683	0.863			0.76			-	-
YDR158W	0.941	0.853		0.962	0.924	0.815		-	0.0763042
YDR159W	0.5			0.439	0.147	0.401		-	0.158758
YDR160W	0.321	0.009			0.098			-	-
YDR161W	0.609	0.591		0.519	0.579	0.819		-	0.158745
YDR162C	0.459	0.288		0.113	0.604			-	-
YDR163W	0.508	0.691	0.49		0.644			0.111216	-
YDR164C	0.342	0.173	0.681	0.155	0.433	0		0.258697	0.219392
YDR165W	0.756			0.578	0.751	0.276		-	0.240402
YDR166C	0.396	0.01	0.874	0.591	0.153	0.306		0.432816	0.22229
YDR167W	0.78	0.728	0.06	0.588	0.823			0.401524	-
YDR168W	0.673	0.486	0.954	0.805	0.762	0.967		0.235568	0.108103
YDR169C	0.358	0.581	0.524	0.142	0.31	0.45		0.115855	0.154212
YDR170C	0.845	0.164	0.702	0.731	0.73	0.671		0.359085	0.034356
YDR170W-A				0.52				-	-
YDR171W	0.61	0.978		0.642	0.743	0.708		-	0.0512868
YDR172W	0.919	0.608	0.148	0.965	0.916			0.387892	-
YDR173C	0.169	0.795	0.723	0.494	0.247	0.959		0.342534	0.361519
YDR174W	0.888	0.967	0.296	0.86	0.885			0.36673	-
YDR175C	0.518	0.732	0.04	0.571	0.581	0.333		0.354294	0.140385
YDR176W	0.363	0.218	0.339	0.465	0.405	0.306		0.0777196	0.0802932
YDR177W	0.897	0.749	0.416	0.832	0.917	0.518		0.246358	0.210167
YDR178W	0.822	0.829	0.779	0.753	0.821	0.97		0.027074	0.110991
YDR179C	0.139	0.107	0.681	0.071	0.288	0.462		0.322559	0.195894
YDR179W-A	0.282		0.219	0.044	0.21	0.25		-	0.109234
YDR180W	0.408	0.007	0.524	0.585	0.334	0.205		0.271277	0.193236
YDR181C	0.343	0.063	0.148	0.185	0.388	0.205		0.143556	0.111876
YDR182W	0.69	0.409	0.416	0.142	0.763	0.052		0.160253	0.38714
YDR183W	0.302	0.291	0.49	0.436	0.417	0.192		0.111853	0.135722
YDR184C	0.674	0.515		0.199	0.562	0		-	0.28496
YDR185C	0.151	0.909	0.681	0.164	0.071	0.262		0.388898	0.0955109
YDR186C	0.576			0.328	0.279			-	-
YDR187C	0.081	0.965	0.118		0.477			0.500039	-
YDR188W	0.913	0.859	0.04	0.775	0.927			0.489184	-
YDR189W	0.617	0.303	0.186	0.726	0.664	0.364		0.222877	0.193601
YDR190C	0.866	0.523	0.148	0.817	0.901			0.359119	-
YDR191W	0.205	0.42		0.077	0.226	0.378		-	0.150502
YDR192C	0.439	0.572	0.49		0.54			0.0670994	-
YDR193W	0.171	0.861			0.316			-	-
YDR194C	0.789	0.453	0.06	0.816	0.653	0.888		0.364871	0.120401
YDR195W	0.349		0.381	0.801	0.289			-	-
YDR196C	0.773	0.651		0.345	0.674			-	-
YDR197W	0.269	0.604		0.419	0.185	0.713		-	0.264568
YDR198C	0.325	0.183		0.185	0.359	0.306		-	0.0891871
YDR199W	0.056	0.368			0.228			-	-
YDR200C	0.196	0.13		0.077	0.145	0.316		-	0.123144
YDR201W	0.533	0.516		0.155	0.583			-	-
YDR202C	0.357	0.718	0.833	0.512	0.357	0.984		0.248369	0.326583
YDR203W	0.013	0.845	0.743		0.216			0.453786	-
YDR204W	0.455	0.86	0.964		0.51			0.268924	-
YDR205W	0.28		0.339	0.241	0.371			-	-
YDR206W	0.601	0.09	0.259		0.321			0.260335	-
YDR207C	0.424	0.189	0.339	0.033	0.302			0.118989	-
YDR208W	0.568	0.279		0.117	0.343			-	-
YDR209C	0.375	0.928	0.613		0.455			0.277392	-
YDR210W	0.932	0.987	0.723	0.883	0.958			0.139285	-
YDR211W	0.728	0.272	0.118	0.909	0.729			0.317215	-
YDR212W	0.778	0.39		0.488	0.829			-	-
YDR213W	0.232			0.159	0.109	0.378		-	0.143075
YDR214W	0.805	0.83	0.99	0.82	0.825	0.389		0.100374	0.250294
YDR216W	0.117	0.081	0.903	0.307	0.028	0.626		0.464538	0.299223
YDR217C	0.183	0.243	0.259	0.087	0.06			0.0400666	-
YDR218C	0.052	0.05			0.083			-	-
YDR219C	0.19	0.23		0.5	0.201	0.586		-	0.202082
YDR220C	0.313	0.486			0.186			-	-
YDR221W	0.28	0.381	0.296	0.845	0.338	0.276		0.0542863	0.312158
YDR222W	0.349	0.467	0.702	0.23	0.306	0.728		0.179703	0.268286
YDR223W	0.001	0.226			0.002			-	-
YDR224C	0.967	0.995	0.022	0.795	0.964			0.553856	-
YDR225W	0.975	0.997	0.01	0.524	0.971			0.563601	-
YDR226W	0.974	0.984	0.66	0.981	0.976	0.923		0.184243	0.0321403
YDR227W	0.249	0.213	0.381		0.313			0.0884534	-
YDR228C	0.523	0.052	0.259	0.504	0.434	0.389		0.236074	0.0579511
YDR229W	0.495	0.177	0.085	0.507	0.549	0.415		0.215131	0.0685371
YDR230W	0.036	0.928	0.762		0.123	0.021		0.474394	-
YDR231C	0.354	0.921	0.148		0.485			0.400303	-
YDR232W	0.797	0.856	0.085	0.905	0.762			0.42912	-
YDR233C	0.959	0.819	0.085	0.932	0.968			0.469438	-
YDR234W	0.855	0.453	0.148	0.842	0.852	0.462		0.354607	0.222336
YDR235W	0.409		0.779	0.358	0.216	0.781		-	0.293916
YDR236C	0.553	0.604	0.556	0.196	0.475			0.0286182	-
YDR237W	0.688	0.531	0.416		0.685			0.136539	-
YDR238C	0.844	0.068	0.843	0.901	0.828			0.447735	-
YDR239C	0.547		0.454	0.018	0.492			-	-
YDR240C	0.174		0.723	0.075	0.139	0.942		-	0.483148
YDR242W	0.21	0.301	0.613		0.095			0.211358	-
YDR243C	0.456	0.223		0.649	0.35	0.347		-	0.1735
YDR244W	0.189		0.833	0.407	0.224	0.234		-	0.10289
YDR245W	0.804	0.575	0.219	0.761	0.835	0.761		0.294789	0.0427239
YDR246W	0.513	0.852	0.416	0.571	0.686			0.22892	-
YDR247W	0.229		0.915	0.38	0.131	0.306		-	0.127868
YDR248C	0.608	0.708	0.743	0.109	0.606	0.505		0.0700595	0.262687
YDR249C	0.326	0.62			0.245			-	-
YDR250C	0.162	0.293			0.082			-	-
YDR251W	0.637	0.315	0.085	0.434	0.631	0.827		0.277275	0.1965
YDR252W	0.172	0.941	0.843	0.374	0.149	0.94		0.41857	0.407566
YDR253C	0.163	0.263	0.148		0.148			0.0625167	-
YDR254W	0.046	0.08		0.147	0.046	0.401		-	0.182913
YDR255C	0.223	0.125	0.874		0.184			0.407105	-
YDR256C	0.062	0.511		0.151	0.01	0.347		-	0.169246
YDR257C	0.433	0.329	0.982	0.636	0.352			0.350862	-
YDR258C	0.54	0.474		0.677	0.615	0.618		-	0.0349619
YDR259C	0.178	0.191		0.285	0.399	0.205		-	0.0974953
YDR260C	0.407	0.941	0.779		0.439			0.273796	-
YDR261C	0.782	0.345	0.524	0.456	0.671	0.092		0.219687	0.292678
YDR262W	0.609	0.689	0.743	0.491	0.511	0.757		0.0674191	0.14814
YDR263C	0.008				0.081			-	-
YDR264C	0.73	0.635	0.296	0.642	0.721	0.781		0.228145	0.0697161
YDR265W	0.456	0.691	0.635		0.445			0.122748	-
YDR266C	0.618	0.405	0.454	0.686	0.533	0.22		0.111554	0.237534
YDR267C	0.654	0.548	0.04	0.735	0.697	0.798		0.328201	0.0510131
YDR268W	0.272	0.61	0.186	0.519	0.413			0.224134	-
YDR269C	0.081	0.546	0.743		0.403			0.339921	-
YDR270W	0.53	0.017	0.259		0.339			0.256637	-
YDR271C	0.12	0.653	0.556		0.226			0.2839	-
YDR272W	0.793	0.451	0.49	0.803	0.825	0.948		0.187214	0.078143
YDR273W	0.194	0.481	0.981		0.162			0.398275	-
YDR274C	0.036	0.868			0.055			-	-
YDR275W	0.558	0.901		0.214	0.29	0.713		-	0.268857
YDR276C	0.975		0.186		0.969	0.732		-	-
YDR277C	0.174	0.576	0.867		0.084	0.306		0.347978	-
YDR278C	0.08	0.868			0.256			-	-
YDR279W	0.17	0.574		0.484	0.217	0.347		-	0.133515
YDR280W	0.695	0.592		0.694	0.682			-	-
YDR281C	0.495	0.939			0.533			-	-
YDR282C	0.362	0.11	0.743		0.377			0.318683	-
YDR283C	0.349	0.013		0.206	0.187	0.316		-	0.0696443
YDR284C	0.669	0.654	0.635	0.557	0.72			0.0170392	-
YDR285W	0.32	0.021		0.347	0.199			-	-
YDR286C	0.334	0.722			0.51			-	-
YDR287W	0.365	0.159		0.524	0.498			-	-
YDR288W	0.273	0.559	0.219	0.473	0.29	0.22		0.182717	0.130638
YDR289C	0.348	0.329	0.085	0.632	0.359	0.769		0.146666	0.208725
YDR291W	0.572	0.306	0.416	0.044	0.32	0.14		0.133661	0.140114
YDR292C	0.761	0.338	0.118	0.273	0.722	0.555		0.326797	0.226941
YDR293C	0.607	0.697	0.49	0.484	0.555	0.163		0.103793	0.208864
YDR294C	0.681	0.757	0.702	0.883	0.768	0.364		0.0392471	0.272581
YDR295C	0.118	0.048		0.315	0.074	0.474		-	0.201396
YDR296W	0.671	0.846		0.48	0.737	0.99		-	0.255003
YDR297W	0.837	0.947	0.04	0.972	0.891			0.494968	-
YDR298C	0.847	0.809	0.186	0.917	0.824			0.371146	-
YDR299W	0.666	0.181	0.022	0.814	0.597	0.192		0.33547	0.3157
YDR300C	0.656	0.053	0.148	0.727	0.712			0.324216	-
YDR301W	0.385	0.147		0.155	0.292			-	-
YDR302W	0.653	0.084	0.296		0.714	0.949		0.287563	-
YDR303C	0.364	0.032	0.259	0.549	0.281	0.262		0.169695	0.160496
YDR304C	0.919	0.896	0.797	0.649	0.929			0.0648254	-
YDR305C	0.406	0.742		0.267	0.601	0.853		-	0.293955
YDR306C	0.449	0.09		0.524	0.379			-	-
YDR307W	0.393	0.095			0.512	0.316		-	-
YDR308C	0.686	0.667	0.259	0.293	0.683			0.241231	-
YDR309C	0.779	0.54	0.085	0.251	0.696	0.11		0.352558	0.30586
YDR310C	0.51	0.536		0.013	0.259	0.101		-	0.124649
YDR311W	0.486	0.287		0.511	0.422	0.401		-	0.0583981
YDR312W	0.662	0.13	0.085	0.285	0.527	0.563		0.32093	0.151186
YDR313C	0.195	0.733	0.635	0.026	0.092			0.286545	-
YDR314C	0.066	0.041		0.002	0.051	0.092		-	0.0450592
YDR315C	0.239	0.405	0.743		0.268			0.256845	-
YDR316W	0.332	0.107	0.454	0.109	0.303	0.25		0.176029	0.100271
YDR317W	0.139	0.095			0.177			-	-
YDR318W	0.375	0.11		0.222	0.256	0.813		-	0.331835
YDR319C	0.295	0.437	0.888		0.299	0.505		0.309627	-
YDR320C	0.328	0.273		0.379	0.306	0.22		-	0.0795885
YDR320C-A		0.943		0.224				-	-
YDR321W	0.883	0.542	0.49		0.872			0.213477	-
YDR322C-A	0.926	0.775		0.684				-	-
YDR322W	0.595	0.657		0.806	0.69	0.987		-	0.149681
YDR323C	0.286	0.139		0.466	0.263	0.021		-	0.222785
YDR324C	0.72	0.353		0.726	0.753	0.53		-	0.121706
YDR325W	0.488	0.102		0.267	0.42	0.234		-	0.0992421
YDR326C	0.477	0.323			0.402			-	-
YDR327W	0.329	0.928			0.455			-	-
YDR328C	0.942	0.893	0.702	0.488	0.949			0.126808	-
YDR329C	0.587	0.419		0.295	0.602	0		-	0.30102
YDR330W	0.205	0.332		0.774	0.242	0.474		-	0.266723
YDR331W	0.356	0.366		0.326	0.464	0.205		-	0.129593
YDR332W	0.118	0.138		0.02	0.015	0.53		-	0.295903
YDR333C	0.506	0.298		0.066	0.441	0.177		-	0.192632
YDR334W	0.478	0.375		0.159	0.389			-	-
YDR335W	0.724	0.606		0.603	0.587			-	-
YDR336W	0.312	0.377			0.251			-	-
YDR337W	0.573	0.689	0.186	0.732	0.573	0.563		0.263386	0.0948174
YDR338C	0.413	0.202		0.026	0.364	0.163		-	0.170007
YDR339C	0.809	0.441			0.832			-	-
YDR340W	0.012	0.837			0.276			-	-
YDR341C	0.938	0.561	0.702	0.91	0.944			0.190484	-
YDR342C	0.933	0.307	0.944	0.713	0.942	0.748		0.364638	0.123357
YDR343C	0.938		0.937	0.649	0.946			-	-
YDR344C	0.036	0.899	0.583		0.098			0.436622	-
YDR345C	0.955	0.719	0.613	0.924	0.958			0.17507	-
YDR346C	0.809	0.53	0.04	0.933	0.798	0.605		0.389295	0.164852
YDR347W	0.775	0.788	0.219	0.517	0.71	0.505		0.324825	0.115049
YDR348C	0.5	0.689		0.312	0.534	0.347		-	0.119358
YDR349C	0.765	0.482		0.013	0.585			-	-
YDR350C	0.4	0.373			0.142			-	-
YDR351W	0.311	0.23			0.186			-	-
YDR352W	0.429	0.845		0.764	0.569			-	-
YDR353W	0.963	0.906	0.259	0.991	0.967			0.39104	-
YDR354W	0.628	0.485	0.06	0.45	0.699	0.25		0.295437	0.224945
YDR355C	0.016	0.869			0.096			-	-
YDR356W	0.17	0.05	0.259	0.05	0.04	0.415		0.104882	0.213678
YDR357C	0.586	0.887		0.143	0.693	0.22		-	0.297814
YDR358W	0.379	0.507	0.979	0.24	0.5			0.316008	-
YDR359C	0.208	0.08	0.148	0.649	0.108			0.0640417	-
YDR361C	0.703	0.52	0.04	0.684	0.736	0.894		0.342408	0.109368
YDR362C	0.353	0.196		0.251	0.344	0.092		-	0.127432
YDR363W	0.224	0.272		0.382	0.104			-	-
YDR363W-A	0.826	0.894		0.733		0.427		-	-
YDR364C	0.453	0.392		0.34	0.331	0.437		-	0.0587736
YDR365C	0.771		0.06	0.369	0.698	0		-	0.349191
YDR366C	0.109	0.023	0.937		0.316			0.504707	-
YDR367W	0.57	0.466	0.556	0.594	0.586	0.899		0.0564388	0.178446
YDR368W	0.791		0.888	0.836	0.849	0.72		-	0.0710235
YDR369C	0.001	0.02		0.071	0.029			-	-
YDR370C	0.529			0.234	0.366	0.596		-	0.183198
YDR371W	0.162	0.111	0.556	0.558	0.163	0.652		0.243537	0.259481
YDR372C	0.615	0.537		0.554	0.593	0.854		-	0.163117
YDR373W	0.732	0.782	0.524	0.791	0.729	0.389		0.136826	0.216429
YDR374C	0.009	0.045			0.062			-	-
YDR375C	0.272	0.587		0.397	0.308			-	-
YDR376W	0.161	0.374		0.334	0.245	0.736		-	0.2616
YDR377W	0.759	0.966	0.339	0.852	0.714	0.563		0.319473	0.144549
YDR378C	0.778	0.958		0.117	0.741			-	-
YDR379C-A		0.65		0.202		0.092		-	-
YDR379W	0.213	0.287	0.454	0.043	0.161			0.123454	-
YDR380W	0.641	0.297		0.637	0.693	0.333		-	0.193715
YDR381C-A		0.812						-	-
YDR381W	0.898	0.979		0.834	0.857			-	-
YDR382W	0.996	0.995	0.583	0.997	0.992			0.238158	-
YDR383C	0.291	0.629			0.314			-	-
YDR384C	0.86	0.52	0.49		0.839	0.415		0.205508	-
YDR385W	0.981	0.58	0.797	0.977	0.981			0.200726	-
YDR386W	0.159	0.028		0.056	0.105	0.192		-	0.0688791
YDR387C	0.313	0.285	0.681		0.172			0.220992	-
YDR388W	0.921	0.717	0.92	0.846	0.923	0.474		0.117492	0.240109
YDR389W	0.569	0.32		0.298	0.35	0.14		-	0.109368
YDR390C	0.562	0.171	0.085	0.915	0.613	0.54		0.254233	0.198812
YDR391C	0.464	0.938		0.582	0.614	0.462		-	0.0801332
YDR392W	0.474	0.606		0.354	0.543	0.953		-	0.306219
YDR393W	0.273		0.219	0.05	0.394			-	-
YDR394W	0.663	0.5	0.219	0.643	0.761			0.224598	-
YDR395W	0.716	0.253	0.613	0.843	0.714	0.914		0.243097	0.101392
YDR396W	0.222	0.916			0.286			-	-
YDR397C	0.731	0.944		0.547	0.744	0.803		-	0.134056
YDR398W	0.843	0.604	0.04	0.907	0.833			0.412316	-
YDR399W	0.922	0.948		0.92	0.905			-	-
YDR400W	0.52	0.666			0.484	0.816		-	-
YDR401W	0.087	0.312	0.983		0.132			0.466133	-
YDR402C	0.062	0.017			0.14			-	-
YDR403W	0.121	0.026	0.931		0.045			0.497351	-
YDR404C	0.847	0.809	0.118	0.768	0.767	0.401		0.410359	0.211599
YDR405W	0.346	0.605		0.423	0.434	0.997		-	0.32827
YDR406W	0.259	0.202	0.833		0.131			0.349019	-
YDR407C	0.539	0.033	0.259	0.903	0.228			0.25348	-
YDR408C	0.823	0.983	0.148	0.491	0.765	0.956		0.44318	0.233731
YDR409W	0.176	0.123	0.762	0.013	0.15	0.059		0.354619	0.0697209
YDR410C	0.766	0.73		0.49	0.694	0.935		-	0.222756
YDR411C	0.658	0.834	0.296		0.711	0.752		0.274306	-
YDR412W	0.672	0.462		0.547	0.686	0.752		-	0.104644
YDR414C	0.273	0.332			0.231			-	-
YDR415C	0.34	0.796	0.219		0.56			0.304277	-
YDR416W	0.441	0.313		0.423	0.313	0.276		-	0.0764613
YDR417C	0.144	0.996	0.635		0.22			0.42765	-
YDR418W	0.973	0.988	0.556	0.95	0.967	0.997		0.2452	0.0237978
YDR419W	0.275	0.12		0.38	0.191	0.643		-	0.227007
YDR420W	0.361	0.49			0.249			-	-
YDR421W	0.177	0.07	0.635	0.061	0.092	0.045		0.300122	0.0238956
YDR422C	0.371	0.273	0.416	0.151	0.195	0.234		0.0731186	0.0415251
YDR423C	0.44	0.624	0.148	0.151	0.501	0.276		0.240033	0.177365
YDR424C	0.834	0.896		0.214	0.875	0.084		-	0.424166
YDR425W	0.173	0.118		0.371	0.156	0.596		-	0.220019
YDR426C	0.045				0.245			-	-
YDR427W	0.855	0.683	0.416	0.829	0.839	0.836		0.221207	0.0051316
YDR428C	0.318	0.441			0.512			-	-
YDR429C	0.934	0.639	0.04	0.524	0.945			0.455533	-
YDR430C	0.486	0.528	0.743	0.674	0.3			0.137863	-
YDR431W	0.021	0.716			0.427			-	-
YDR432W	0.831	0.747	0.681	0.965	0.84			0.0751798	-
YDR433W	0.955	0.99	0.797		0.982			0.102825	-
YDR434W	0.738	0.161		0.802	0.715	0.757		-	0.0435086
YDR435C	0.384	0.731	0.49		0.443			0.177823	-
YDR436W	0.099	0.349		0.025	0.045	0.495		-	0.265769
YDR437W	0.036	0.889		0.18	0.271			-	-
YDR438W	0.002	0.387			0.001			-	-
YDR439W	0.157	0.473		0.293	0.128	0.437		-	0.154619
YDR440W	0.176	0.136	0.085	0.422	0.118	0.661		0.0456107	0.272148
YDR441C	0.76	0.923	0.04	0.218	0.598	0.306		0.469868	0.198917
YDR442W	0.009	0.896			0.231			-	-
YDR443C	0.198		0.259		0.045			-	-
YDR444W	0.283	0.297		0.407	0.177	0.045		-	0.183198
YDR445C	0.087	0.83	0.9		0.361			0.45054	-
YDR446W	0.016				0.138			-	-
YDR447C	0.981	0.856	0.681	0.934	0.979	0.868		0.150693	0.0558301
YDR448W	0.7		0.219	0.356	0.53	0.631		-	0.139105
YDR449C	0.747	0.142	0.003	0.802	0.623	0.389		0.395576	0.207109
YDR450W	0.983	0.865	0.524	0.949	0.985	0.661		0.238358	0.177584
YDR451C	0.389	0.744	0.06		0.303	0.021		0.342082	-
YDR452W	0.786	0.218	0.148	0.061	0.762	0.076		0.349897	0.400463
YDR453C	0.247	0.673	0.833	0.859	0.427	0.877		0.302895	0.25477
YDR454C	0.951	0.911		0.914	0.95			-	-
YDR455C	0.016	0.959	0.556		0.495			0.473156	-
YDR456W	0.526	0.266	0.148	0.113	0.507	0.876		0.193394	0.381568
YDR457W	0.738	0.17		0.345	0.425	0.53		-	0.0927811
YDR458C	0.25	0.08	0.339	0.271	0.332	0.306		0.131594	0.0306105
YDR459C	0.418	0.592	0.635		0.149			0.114901	-
YDR460W	0.342	0.551	0.219	0.558	0.464	0.752		0.167846	0.146865
YDR461W	0.951	0.998		0.946	0.954	0.787		-	0.0941931
YDR462W	0.588	0.954	0.556	0.761	0.688	0.068		0.221127	0.380784
YDR463W	0.62	0.514	0.022	0.28	0.692	0.234		0.319088	0.252198
YDR464W	0.714			0.524	0.633			-	-
YDR465C	0.83		0.148	0.334	0.846	0.694		-	0.262947
YDR466W	0.444	0.264			0.358			-	-
YDR467C	0.415	0.659	0.702		0.746			0.154787	-
YDR468C	0.644	0.498	0.416		0.659			0.115487	-
YDR469W	0.385	0.499		0.218	0.483	0.904		-	0.345944
YDR470C	0.321	0.37			0.294			-	-
YDR471W	0.968	0.903	0.296	0.881	0.963			0.370643	-
YDR472W	0.695		0.797	0.821	0.632			-	-
YDR473C	0.432	0.062		0.093	0.448			-	-
YDR474C	0.483	0.462	0.454	0.417	0.503			0.0149778	-
YDR475C	0.062	0.946			0.041			-	-
YDR476C	0.716	0.966	0.219	0.415	0.675	0.563		0.380245	0.130415
YDR477W	0.7	0.4	0.381	0.365	0.654	0.389		0.178942	0.160376
YDR478W	0.379	0.438	0.339	0.02	0.518	0.724		0.0498029	0.361952
YDR479C	0.547	0.385	0.888	0.705	0.425	0.579		0.256753	0.140233
YDR480W	0.168	0.447	0.259	0.28	0.208	0.462		0.142283	0.13091
YDR481C	0.781	0.758	0.454	0.552	0.807	0.021		0.182517	0.400995
YDR482C	0.461	0.979	0.186	0.136	0.561	0		0.402657	0.292644
YDR483W	0.913	0.749	0.743	0.84	0.934	0		0.0964642	0.514262
YDR484W	0.191	0.052		0.376	0.061	0.316		-	0.167257
YDR485C	0.309	0.035		0.345	0.327	0.992		-	0.378849
YDR486C	0.593	0.637	0.381	0.414	0.646	0.911		0.13688	0.248683
YDR487C	0.788	0.88	0.339	0.817	0.812	0.192		0.289467	0.359409
YDR488C	0.138	0.554	0.148	0.18	0.023	0.605		0.237344	0.301109
YDR489W	0.327	0.58	0.148		0.337			0.217054	-
YDR490C	0.618	0.226		0.117	0.504	0.11		-	0.225482
YDR491C	0.141	0.578	0.186		0.395			0.240367	-
YDR492W	0.883	0.632			0.824	0.555		-	-
YDR493W	0.508	0.929	0.339	0.05	0.637	0.921		0.303837	0.444197
YDR494W	0.622	0.668	0.022		0.618			0.360424	-
YDR495C	0.181	0.042		0.44	0.098	0.596		-	0.254723
YDR496C	0.751	0.195	0.01	0.874	0.78			0.385669	-
YDR497C	0.914	0.614		0.524	0.848	0.631		-	0.165083
YDR498C	0.613	0.621	0.085	0.698	0.488	0.45		0.307176	0.133571
YDR499W	0.264	0.028		0.147	0.041	0.12		-	0.0550848
YDR500C	0.991	0.871	0.524	0.908	0.987	0.586		0.242521	0.212417
YDR501W	0.152	0.262			0.105			-	-
YDR502C	0.832	0.721	0.296	0.937	0.855			0.282914	-
YDR503C	0.354	0.347		0.056	0.464			-	-
YDR504C	0.639	0.379	0.92		0.829			0.270568	-
YDR505C	0.363	0.057		0.082	0.322	0.205		-	0.120012
YDR506C	0.427	0.423		0.143	0.455	0.084		-	0.19936
YDR507C	0.741	0.082		0.177	0.706			-	-
YDR508C	0.899	0.236		0.855	0.885			-	-
YDR509W	0.115	0.93			0.599			-	-
YDR510W	0.916	0.966	0.416	0.43	0.904	0.059		0.304138	0.423545
YDR511W	0.498	0.965	0.779	0.328	0.616	0.293		0.235105	0.177247
YDR512C	0.584	0.75	0.454		0.56			0.148364	-
YDR513W	0.828	0.895	0.966	0.921	0.86			0.0690097	-
YDR514C	0.541	0.166	0.524	0.007	0.582	0.401		0.21177	0.294002
YDR515W	0.164	0.012		0.386	0.156	0.25		-	0.115637
YDR516C	0.632	0.803		0.81	0.766	0.347		-	0.25556
YDR517W	0.675	0.875	0.613	0.343	0.765	0.643		0.136923	0.217167
YDR518W	0.462	0.265		0.307	0.635			-	-
YDR519W	0.853	0.921	0.556	0.64	0.849			0.194104	-
YDR520C	0.319	0.068		0.218	0.192	0.14		-	0.0397157
YDR521W	0.056	0.577			0.283			-	-
YDR522C	0.006	0.162	0.583	0.037	0.181			0.29847	-
YDR523C	0.05	0.061			0.059			-	-
YDR524C	0.372	0.181		0.082	0.217			-	-
YDR524C-A	0.998							-	-
YDR524W-A	0.555							-	-
YDR525W-A	0.896	0.947		0.921		0.927		-	-
YDR526C	0.066	0.899	0.219		0.264			0.443414	-
YDR527W	0.468	0.457		0.167	0.482	0.643		-	0.242116
YDR528W	0.326	0.138	0.219	0.044	0.102	0.605		0.0942992	0.308516
YDR529C	0.9	0.97	0.681	0.791	0.889			0.150766	-
YDR530C	0.222	0.625	0.824	0.365	0.32	0.415		0.306707	0.0475219
YDR531W	0.689	0.658		0.758	0.661			-	-
YDR532C	0.1	0.261	0.702	0.077	0.173	0.874		0.311664	0.435091
YDR533C	0.855	0.64	0.951	0.432	0.868			0.159249	-
YDR534C	0.424	0.016	0.635		0.391			0.314681	-
YDR535C	0.036	0.057			0.184			-	-
YDR536W	0.032	0.035	0.635		0.09			0.347279	-
YDR537C	0.082	0.521			0.112			-	-
YDR538W	0.624	0.525		0.361	0.614	0.293		-	0.169152
YDR539W	0.457	0.282	0.296	0.365	0.557	0.484		0.0972471	0.0969141
YDR540C	0.024	0.221		0.02	0.048	0.052		-	0.0174356
YDR541C	0.258	0.47			0.12			-	-
YDR542C	0.761							-	-
YDR542W	0.837		0.085		0.807			-	-
YDR543C	0.26				0.362			-	-
YDR544C	0.056		0.085		0.139			-	-
YDR545W	0.93				0.672			-	-
YEL001C	0.862	0.868	0.613	0.79	0.873	0.932		0.145523	0.0713372
YEL002C	0.833	0.609	0.702	0.898	0.872			0.112536	-
YEL003W	0.822	0.81	0.339	0.345	0.881			0.275461	-
YEL004W	0.298	0.133	0.92		0.385	0.555		0.415026	-
YEL005C	0.19	0.312	0.867		0.18	0.724		0.360841	-
YEL006W	0.55		0.92	0.34	0.191	0.084		-	0.128573
YEL007W	0.741		0.454	0.354	0.538	0.068		-	0.236837
YEL008W	0.087	0.807			0.367	0.956		-	-
YEL009C	0.975	0.988	0.416		0.797	0.047		0.326556	-
YEL009C-A		0.427						-	-
YEL010W	0.007	0.211	0.964		0.15			0.504062	-
YEL011W	0.274	0.353		0.669	0.259			-	-
YEL012W	0.408	0.305	0.797	0.24	0.559	0.772		0.259485	0.267754
YEL013W	0.72	0.556	0.824	0.568	0.707	0.81		0.135115	0.121445
YEL014C	0.146	0.917	0.843		0.509			0.425387	-
YEL015W	0.549	0.308	0.219	0.62	0.586	0.643		0.170735	0.0286764
YEL016C	0.299	0.158	0.49		0.249	0.059		0.166626	-
YEL017C-A	0.967	0.991	0.702	0.982	0.985			0.160376	-
YEL017W	0.445	0.717	0.339	0.278	0.52	0.732		0.19498	0.227165
YEL018W	0.557	0.655	0.524	0.218	0.624	0.748		0.0681347	0.277222
YEL019C	0.023	0.372	0.861	0.504	0.167	0.845		0.420945	0.339002
YEL020C	0.476	0.374	0.762		0.384			0.20114	-
YEL020W-A	0.635							-	-
YEL021W	0.343	0.727	0.762	0.524	0.513			0.232466	-
YEL022W	0.638	0.17		0.647	0.43	0.14		-	0.254374
YEL023C	0.128	0.041			0.045			-	-
YEL024W	0.776	0.712	0.259	0.795	0.728			0.281837	-
YEL025C	0.2	0.504	0.416		0.038			0.156427	-
YEL026W	0.97	0.955	0.296	0.745	0.965			0.384877	-
YEL027W	0.982	0.873	0.613	0.679	0.98			0.189579	-
YEL028W	0.205	0.799	0.824		0.324			0.350386	-
YEL029C	0.271	0.454	0.66		0.271	0.152		0.194613	-
YEL030C-A		0.764						-	-
YEL030W	0.134	0.255	0.999	0.896	0.105			0.468402	-
YEL031W	0.894			0.725	0.837			-	-
YEL032W	0.66	0.409	0.022	0.915	0.662	0.347		0.321407	0.284563
YEL033W	0.571	0.985	0.779		0.677			0.207001	-
YEL034C-A		0.954						-	-
YEL034W	0.979	0.974	0.381	0.838	0.98			0.343821	-
YEL035C	0.056	0.995	0.915		0.083			0.520577	-
YEL036C	0.87	0.585	0.186	0.745	0.905			0.34358	-
YEL037C	0.825	0.76	0.085	0.801	0.835			0.409766	-
YEL038W	0.818	0.712	0.635	0.511	0.788			0.0918822	-
YEL039C	0.344	0.368		0.295	0.54	0.932		-	0.321314
YEL040W	0.963	0.855	0.06		0.965	0.22		0.493136	-
YEL041W	0.14		0.882	0.056	0.12	0.7		-	0.354784
YEL042W	0.767	0.432	0.118	0.768	0.819	0		0.324557	0.458837
YEL043W	0.634	0.076	0.454	0.013	0.401	0.234		0.284795	0.194625
YEL044W	0.762	0.885	0.219	0.356	0.815			0.354385	-
YEL046C	0.928	0.981	0.06	0.978	0.929	0.989		0.517119	0.0319427
YEL047C	0.678	0.656		0.737	0.791	0.916		-	0.0918168
YEL048C	0.186	0.691	0.49	0.826	0.088	0.973		0.254245	0.47425
YEL049W	0.591	0.256			0.572			-	-
YEL050C	0.765	0.57	0.416	0.515	0.678	0.74		0.174901	0.116217
YEL051W	0.845	0.802	0.416	0.738	0.845			0.236251	-
YEL052W	0.582	0.577	0.454	0.609	0.525	0.671		0.0725006	0.0732757
YEL053C	0.215	0.151	0.259	0.396	0.19			0.0543078	-
YEL053W-A		0.127						-	-
YEL054C	0.968	0.967	0.524	0.966	0.955	0.084		0.256055	0.506077
YEL055C	0.655	0.296	0.809	0.618	0.637	0.364		0.263238	0.152428
YEL056W	0.694	0.381	0.583	0.117	0.78			0.158689	-
YEL057C	0.231	0.268	0.984		0.507			0.424467	-
YEL058W	0.892	0.802	0.779	0.853	0.915	0.495		0.0597188	0.226719
YEL059C-A	0.657		0.613	0.071	0.757			-	-
YEL059W	0.066	0.544	0.66		0.384			0.314848	-
YEL060C	0.689	0.836		0.865	0.75	0.021		-	0.457712
YEL061C	0.123	0.144	0.454	0.037	0.015	0.262		0.185338	0.136698
YEL062W	0.169	0.402		0.061	0.101	0.12		-	0.0301164
YEL063C	0.641	0.354			0.385	0.316		-	-
YEL064C	0.249	0.167			0.207			-	-
YEL065W	0.773	0.327	0.186		0.822			0.306422	-
YEL066W	0.598	0.715		0.255	0.741	0.021		-	0.367276
YEL067C	0.087	0.383	0.723		0.072			0.318254	-
YEL068C	0.282	0.619	0.833	0.222	0.386			0.277779	-
YEL069C	0.034	0.002			0.024			-	-
YEL070W	0.161	0.01	0.867	0.007	0.156	0.928		0.457472	0.494373
YEL071W	0.835	0.71	0.843	0.896	0.866	0.612		0.0745855	0.15603
YEL072W	0.133	0.376	0.972		0.025			0.431699	-
YEL073C	0.047	0.386			0.05			-	-
YEL074W	0.056		0.219		0.141			-	-
YEL075C	0.211				0.262			-	-
YEL076C	0.246		0.003		0.159			-	-
YEL076C-A	0.187				0.049			-	-
YEL076W-C	0.001				0.015			-	-
YEL077C	0.916	0.597	0.01		0.386			0.459559	-
YER001W	0.74		0.906	0.367	0.795	0.923		-	0.291177
YER002W	0.845	0.063		0.512	0.864	0.427		-	0.231696
YER003C	0.828	0.546	0.779	0.793	0.855	0.316		0.150673	0.294928
YER004W	0.85	0.916	0.843	0.419	0.845			0.0402782	-
YER005W	0.657	0.547	0.962	0.096	0.533	0.401		0.215	0.224135
YER006C-A	0.432							-	-
YER006W	0.863	0.41	0.085	0.784	0.864	0.977		0.390751	0.0969691
YER007C-A	0.85	0.561	0.416	0.662	0.884	0.72		0.220946	0.11514
YER007W	0.256	0.061		0.419	0.232	0.22		-	0.11159
YER008C	0.598	0.196	0.9	0.217	0.507	0.316		0.353182	0.147412
YER009W	0.946	0.925		0.859	0.937			-	-
YER010C	0.552	0.69		0.199	0.514	0.205		-	0.180158
YER011W	0.959	0.367	0.91	0.151	0.963	0		0.328561	0.517931
YER012W	0.915	0.795	0.219	0.887	0.915	0.985		0.372065	0.0504777
YER013W	0.26	0.215		0.21	0.114	0.518		-	0.211067
YER014C-A	0.307							-	-
YER014W	0.468			0.721	0.502	0.879		-	0.189321
YER015W	0.122	0.088		0.071	0.144	0.276		-	0.103905
YER016W	0.646	0.443	0.085	0.614	0.657	0.612		0.284046	0.0254231
YER017C	0.705	0.488	0.085	0.638	0.633	0.518		0.314616	0.0678847
YER018C	0.136	0.979	0.296	0.582	0.204	0.892		0.447724	0.34456
YER019C-A	0.942	0.983	0.219	0.088	0.926	0.192		0.429749	0.456767
YER019W	0.712	0.791		0.423	0.743	0.626		-	0.161915
YER020W	0.733	0.854	0.49	0.621	0.648	0.14		0.185376	0.285819
YER021W	0.808	0.661	0.381	0.826	0.83	0.234		0.216925	0.342952
YER022W	0.589	0.084	0.556	0.615	0.6	0.45		0.282518	0.0912414
YER023W	0.914	0.881	0.861	0.935	0.929			0.0267644	-
YER024W	0.544	0.255	0.416	0.091	0.31	0.757		0.144814	0.339442
YER025W	0.929	0.525	0.04	0.9	0.934			0.445115	-
YER026C	0.749	0.576	0.186	0.649	0.826			0.288386	-
YER027C	0.587	0.541	0.381	0.407	0.645	0.389		0.10813	0.142889
YER028C	0.448	0.396			0.409			-	-
YER029C	0.667	0.498		0.169	0.69			-	-
YER030W	0.853		0.49	0.237	0.887			-	-
YER031C	0.852	0.711		0.751	0.8	0.732		-	0.0350856
YER032W	0.325	0.023	0.296		0.241	0.021		0.16662	-
YER033C	0.089	0.01			0.049			-	-
YER034W	0.414	0.723	0.635	0.196	0.577	0.637		0.159199	0.23918
YER035W	0.691	0.996	0.381	0.131	0.871	0.579		0.307503	0.37273
YER036C	0.936	0.771	0.219	0.891	0.927	0.586		0.375504	0.187351
YER037W	0.363	0.524	0.91	0.026	0.517	0.415		0.281107	0.259103
YER038C	0.081	0.032	0.809		0.061	0.898		0.435146	-
YER039C	0.054	0.703	0.296		0.063			0.327977	-
YER039C-A	0.223	0.868		0.004				-	-
YER040W	0.255	0.164	0.296	0.143	0.187	0.021		0.0675599	0.086
YER041W	0.211	0.667		0.011	0.132	0.163		-	0.0803181
YER042W	0.792	0.405	0.779	0.44	0.878	0.874		0.219778	0.251733
YER043C	0.966	0.849	0.809	0.919	0.966			0.0815864	-
YER044C	0.831	0.875		0.077	0.832	0.021		-	0.452932
YER044C-A	0.02				0.111			-	-
YER045C	0.449	0.121	0.613		0.322			0.250514	-
YER046W	0.438	0.681	0.743		0.572			0.161203	-
YER046W-A	0.112							-	-
YER047C	0.182	0.061	0.148	0.337	0.165	0.389		0.0624046	0.117235
YER048C	0.802	0.485	0.259	0.643	0.813			0.272768	-
YER048W-A	0.635	0.867		0.461				-	-
YER049W	0.849	0.611	0.219	0.69	0.863	0.401		0.318122	0.233415
YER050C	0.757	0.691	0.296	0.265	0.749	0.679		0.2493	0.261582
YER051W	0.14	0.327	0.296	0.189	0.202	0.437		0.100221	0.139582
YER052C	0.798	0.706		0.943	0.846	0.736		-	0.103568
YER053C	0.629	0.683			0.514			-	-
YER053C-A				0.451				-	-
YER054C	0.066	0.212		0.007	0.062	0.462		-	0.248345
YER055C	0.952	0.754	0.06	0.929	0.947			0.46842	-
YER056C	0.957	0.809	0.454		0.926	0.333		0.258501	-
YER056C-A	0.97	0.935	0.613	0.931	0.965	0.809		0.19679	0.0820325
YER057C	0.894	0.949	0.934	0.373	0.919			0.0284312	-
YER058W	0.543	0.811			0.765			-	-
YER059W	0.41	0.176	0.381	0.269	0.429	0.579		0.127555	0.155027
YER060W	0.356	0.395			0.387			-	-
YER060W-A	0.365	0.413	0.681		0.328			0.170286	-
YER061C	0.313	0.644	0.49	0.248	0.436			0.165633	-
YER062C	0.827	0.909	0.381	0.72	0.879			0.284143	-
YER063W	0.689	0.772	0.339	0.608	0.684	0.661		0.229811	0.0389744
YER064C	0.76	0.481	0.49	0.358	0.716	0		0.158547	0.358
YER065C	0.285	0.466		0.919	0.005			-	-
YER066C-A	0.13				0.429			-	-
YER066W	0.27	0.585	0.833		0.494			0.282164	-
YER067C-A	0.333							-	-
YER067W	0.252	0.88		0.754	0.346			-	-
YER068C-A	0.046							-	-
YER068W	0.5	0.377	0.454	0.456	0.28	0.262		0.0621477	0.107188
YER069W	0.605	0.186	0.219	0.484	0.562			0.232969	-
YER070W	0.795	0.68	0.022	0.991	0.686	0.732		0.417077	0.164429
YER071C	0.462	0.375	0.824	0.192	0.592	0.684		0.238123	0.261575
YER072W	0.953	0.93		0.873	0.945			-	-
YER073W	0.791	0.76		0.895	0.774	0.666		-	0.114561
YER074W	0.973	0.873	0.296	0.838	0.964			0.365435	-
YER074W-A		0.34						-	-
YER075C	0.256	0.011	0.49	0.185	0.136	0.437		0.239521	0.161506
YER076C	0.449	0.321	0.874		0.363			0.289487	-
YER076W-A		0.678						-	-
YER077C	0.35	0.194	0.583	0.093	0.369	0.474		0.195766	0.196792
YER078C	0.324	0.291	0.66	0.504	0.374	0.306		0.204184	0.100605
YER079C-A		0.902						-	-
YER079W	0.6	0.552		0.266	0.533	0.484		-	0.142135
YER080W	0.706	0.429	0.843	0.671	0.687	0.462		0.210908	0.12554
YER081W	0.449	0.517		0.743	0.578	0.912		-	0.167004
YER082C	0.675	0.245	0.296	0.672	0.683	0.596		0.234926	0.0473744
YER083C	0.821	0.78	0.296	0.117	0.829			0.291994	-
YER084W	0.322	0.456	0.022	0.056	0.657	0.152		0.222228	0.322863
YER084W-A		0.043						-	-
YER085C	0.024	0.201	0.186		0.159			0.0981478	-
YER086W	0.845	0.552	0.339	0.894	0.818	0.505		0.254052	0.206182
YER087C-A	0.9	0.964	0.454	0.033	0.914	0.605		0.277822	0.446995
YER087W	0.546	0.331		0.104	0.495	0.021		-	0.253129
YER088C	0.808	0.764	0.49	0.471	0.717	0.163		0.172306	0.277578
YER089C	0.763	0.724	0.381	0.807	0.772	0.804		0.210196	0.0193993
YER090W	0.78	0.229	0.454	0.827	0.792	0.45		0.277039	0.208294
YER091C	0.887	0.356	0.49	0.99	0.884	0.437		0.276142	0.2935
YER091C-A	0.105	0.432						-	-
YER092W	0.545	0.849	0.148	0.441	0.644	0.724		0.351527	0.145887
YER093C	0.455	0.426		0.524	0.197			-	-
YER093C-A	0.47	0.811	0.381	0.377	0.738	0.986		0.226974	0.306242
YER094C	0.954	0.87		0.745	0.938			-	-
YER095W	0.751	0.446		0.785	0.783	0.637		-	0.0848764
YER096W	0.061	0	0.963		0.102			0.539242	-
YER097W	0.056	0.694			0.175			-	-
YER098W	0.085	0.033	0.894	0.319	0.027	0.076		0.482788	0.156372
YER099C	0.677	0.431	0.381	0.787	0.748			0.158447	-
YER100W	0.721	0.678	0.583	0.557	0.802	0.276		0.070614	0.263205
YER101C	0.176	0.253		0.218	0.254	0.177		-	0.038527
YER102W	0.992	0.878	0.49	0.913	0.991	0.8		0.263168	0.096033
YER103W	0.542	0.343		0.881	0.646			-	-
YER104W	0.138	0.636	0.977	0.044	0.196	0.021		0.421941	0.0950947
YER105C	0.615	0.333	0.613	0.674	0.558	0.378		0.162239	0.149149
YER106W	0.11			0.524	0.1			-	-
YER107C	0.748	0.265		0.553	0.758			-	-
YER108C	0.376							-	-
YER109C	0.029	0.071	0.296		0.007			0.143572	-
YER110C	0.791	0.562	0.524	0.928	0.796	0.857		0.144438	0.0660631
YER111C	0.304	0.174		0.365	0.184	0.869		-	0.354965
YER112W	0.767	0.468	0.003	0.597	0.821	0.923		0.384994	0.166761
YER113C	0.574	0.242			0.372			-	-
YER114C	0.465	0.561	0.416	0.167	0.368	0.22		0.0737586	0.104175
YER115C	0.621	0.669	0.843		0.342			0.116808	-
YER116C	0.023	0.531	0.339		0.052			0.25651	-
YER117W	0.99	0.881	0.613	0.848	0.994			0.194008	-
YER118C	0.744	0.213	0.085	0.484	0.691	0.793		0.349434	0.157445
YER119C	0.323	0.508			0.432			-	-
YER120W	0.925	0.868	0.296	0.623	0.93	0.972		0.347868	0.190532
YER121W	0.389	0.707	0.91		0.611			0.262607	-
YER122C	0.82		0.339	0.315	0.776	0.612		-	0.233676
YER123W	0.328	0.181		0.417	0.364	0.262		-	0.0787803
YER124C	0.62	0.69	0.186	0.565	0.546	0		0.27303	0.320859
YER125W	0.661	0.417	0.416	0.735	0.569			0.141163	-
YER126C	0.875	0.381	0.148	0.86	0.877	0.7		0.371226	0.0976542
YER127W	0.824	0.664	0.118	0.299	0.751	0.347		0.370169	0.248269
YER128W	0.315	0.552		0.224	0.362	0.838		-	0.322132
YER129W	0.234	0.416		0.18	0.08	0.933		-	0.466301
YER130C	0.561	0.728	0.339		0.465			0.195147	-
YER131W	0.951	0.965	0.524	0.996	0.942	0.873		0.250668	0.0616523
YER132C	0.579	0.402		0.194	0.327	0.021		-	0.153435
YER133W	0.865	0.596	0.416	0.829	0.843	0.643		0.225965	0.111648
YER134C	0.657	0.838		0.625	0.691			-	-
YER135C	0.003	0.821	0.888		0.09			0.492754	-
YER136W	0.873	0.505	0.66	0.708	0.881			0.18476	-
YER137C	0.399	0.76	0.894		0.655			0.256028	-
YER138C	0.967	0.092			0.786			-	-
YER138W-A	0.871							-	-
YER139C	0.147	0.558	0.583	0.554	0.152	0.784		0.244827	0.319877
YER140W	0.343	0.217			0.392			-	-
YER141W	0.856	0.502	0.779	0.811	0.856	0.563		0.186178	0.157786
YER142C	0.152	0.23	0.762		0.257			0.331966	-
YER143W	0.437	0.278	0.613	0.69	0.605	0.14		0.167572	0.296072
YER144C	0.381	0.445	0.702	0.434	0.195	0.12		0.169895	0.163983
YER144W	0.473							-	-
YER145C	0.889	0.64	0.219	0.781	0.933	0.906		0.33866	0.0810946
YER145C-A	0.118							-	-
YER146W	0.858	0.993	0.296	0.524	0.875			0.369657	-
YER147C	0.335	0.4	0.524	0.39	0.47	0.862		0.0960226	0.252602
YER147C-A		0.775						-	-
YER148W	0.926	0.548	0.085	0.117	0.844			0.421215	-
YER148W-A	0.062							-	-
YER149C	0.399	0.383	0.148	0.809	0.439	0.74		0.140524	0.196749
YER150W	0.381	0.84			0.598			-	-
YER151C	0.651			0.477	0.601	0.518		-	0.0631744
YER152C	0.789	0.847	0.681	0.293	0.618			0.0842457	-
YER153C	0.231	0.89	0.381	0.1	0.169	0.757		0.345413	0.361053
YER154W	0.831	0.697	0.186	0.722	0.796			0.340368	-
YER155C	0.807	0.242		0.41	0.465	0.994		-	0.32247
YER156C	0.781	0.845	0.022	0.793	0.84			0.457804	-
YER157W	0.357	0.176	0.454	0.504	0.316	0.881		0.141099	0.28772
YER158C	0.308	0.483		0.189	0.308	0.021		-	0.144195
YER159C	0.751	0.911	0.01	0.506	0.733			0.480708	-
YER160C	0.972	0.084			0.816			-	-
YER161C	0.381	0.486	0.66	0.411	0.338	0.276		0.140915	0.0675747
YER162C	0.275	0.073	0.524	0.173	0.136	0.618		0.225908	0.268241
YER163C	0.699	0.848	0.867	0.278	0.684	0.684		0.0920018	0.234404
YER164W	0.535	0.186	0.867	0.243	0.42	0.177		0.340535	0.125654
YER165W	0.913	0.749	0.259	0.988	0.898			0.340272	-
YER166W	0.522	0.152			0.307			-	-
YER167W	0.607	0.386	0.583		0.339			0.121261	-
YER168C	0.486	0.261	0.416	0.786	0.552	0.886		0.115145	0.171422
YER169W	0.505	0.213	0.583	0.433	0.307	0.605		0.195042	0.149591
YER170W	0.226	0.631	0.416	0.17	0.375	0.86		0.202629	0.354342
YER171W	0.373	0.131	0.06	0.827	0.405	0.347		0.164101	0.261995
YER172C	0.468			0.301	0.099	0.068		-	0.126527
YER172C-A	0.022							-	-
YER173W	0.263	0.124	0.613	0.18	0.137	0.13		0.251973	0.027074
YER174C	0.773	0.639	0.219	0.808	0.715			0.289042	-
YER175C	0.392	0.405	0.934	0.218	0.272			0.309239	-
YER176W	0.652	0.866	0.339	0.177	0.426			0.265045	-
YER177W	0.973	0.978	0.381	0.983	0.978			0.343244	-
YER178W	0.949	0.82	0.882	0.974	0.942	0.732		0.0645161	0.131458
YER179W	0.085	0.244	0.94		0.151			0.454738	-
YER180C	0.228	0.603	0.779		0.067			0.281426	-
YER181C	0.066	0.293	0.989		0.1			0.480949	-
YER182W	0.389	0.658	0.66	0.558	0.555	0.704		0.155888	0.0851724
YER183C	0.609	0.756	0.888	0.353	0.659			0.139567	-
YER184C	0.099		0.381		0.036			-	-
YER185W	0.244	0.029			0.181	0.378		-	-
YER186C	0.546	0.488			0.16			-	-
YER187W	0.188	0.838			0.169			-	-
YER187W-A		0.127						-	-
YER188C-A	0.407							-	-
YER188W	0.175	0.395			0.181			-	-
YER189W	0.224				0.364			-	-
YER190W	0.937				0.367			-	-
YFL001W	0.545	0.326		0.576	0.506	0.736		-	0.117898
YFL002C	0.704	0.369		0.739	0.74	0.316		-	0.244508
YFL003C	0.048	0.208			0.074			-	-
YFL004W	0.747	0.279	0.416	0.676	0.747	0.276		0.240608	0.25393
YFL005W	0.863	0.746		0.307	0.798			-	-
YFL006W	0.75	0.677		0.315	0.923			-	-
YFL007W	0.603	0.248		0.328	0.474	0.052		-	0.214311
YFL008W	0.32	0.131	0.66	0.737	0.231	0.262		0.268068	0.283614
YFL009W	0.68	0.291	0.797		0.486			0.264904	-
YFL010C	0.909	0.88		0.678	0.915	0.784		-	0.11872
YFL010W-A			0.915					-	-
YFL011W	0.061				0.062			-	-
YFL011W-A	0.34	0.831						-	-
YFL012W	0.016	0.407			0.147			-	-
YFL013C	0.528	0.311		0.293	0.472	0.25		-	0.117738
YFL014W	0.629	0.729		0.878	0.702			-	-
YFL015C	0.047	0.128	0.583		0.181			0.28893	-
YFL015W-A		0.46						-	-
YFL016C	0.617	0.908	0.944	0.781	0.681	0.586		0.179307	0.0975107
YFL017C	0.709	0.855	0.454	0.323	0.736	0.262		0.202954	0.257865
YFL017W-A	0.81		0.966	0.295	0.87	0.948		-	0.356632
YFL018C	0.862	0.615	0.762	0.927	0.903			0.124243	-
YFL018W-A	0.724							-	-
YFL019C	0.066	0.052	0.681		0.147			0.35918	-
YFL020C	0.537	0.211	0.085		0.625			0.233258	-
YFL021C-A	0.062							-	-
YFL021W	0.482	0.103		0.49	0.523	0.205		-	0.174851
YFL022C	0.914	0.655	0.416	0.445	0.919			0.249067	-
YFL023W	0.631	0.068		0.278	0.551	0.11		-	0.222574
YFL024C	0.333	0.08		0.25	0.202	0.765		-	0.312116
YFL025C	0.292	0.675		0.524	0.176	0.694		-	0.264048
YFL026W	0.881	0.726	0.894		0.868	0.076		0.0934684	-
YFL027C	0.499	0.314		0.14	0.374	0.605		-	0.232502
YFL028C	0.755	0.556	0.219	0.441	0.82	0.925		0.270945	0.254598
YFL029C	0.374	0.382		0.117	0.439	0.869		-	0.37729
YFL030W	0.25	0.363		0.214	0.187			-	-
YFL031W	0.906	0.993	0.339	0.832	0.621	0.101		0.355146	0.376227
YFL033C	0.406	0.041		0.117	0.28			-	-
YFL034C-A	0.861		0.148	0.982	0.677			-	-
YFL034C-B		0.517	0.148	0.436		0.163		-	-
YFL034W	0.239	0.136		0.25	0.147	0.666		-	0.274781
YFL035C	0.482							-	-
YFL035C-A	0.664							-	-
YFL035C-B	0.928							-	-
YFL036W	0.548	0.412		0.117	0.425			-	-
YFL037W	0.918	0.586	0.852	0.862	0.908			0.175754	-
YFL038C	0.945	0.932	0.702	0.524	0.96			0.136698	-
YFL039C	0.976	0.777	0.9	0.984	0.975			0.100421	-
YFL040W	0.044		0.833		0.026			-	-
YFL041W	0.627	0.423		0.604	0.586	0.076		-	0.29978
YFL042C	0.24	0.199			0.296			-	-
YFL043C	0.515	0.788	0.583		0.749			0.142114	-
YFL044C	0.496	0.882		0.5	0.578	0.694		-	0.0976183
YFL045C	0.956	0.849	0.556	0.578	0.965	0.45		0.207082	0.268135
YFL046W	0.438	0.482			0.495	0.661		-	-
YFL047W	0.574	0.1		0.361	0.541	0.838		-	0.24088
YFL048C	0.768	0.537		0.503	0.743	0.11		-	0.319567
YFL049W	0.33	0.232		0.575	0.348	0.021		-	0.2785
YFL050C	0.181	0.078		0.417	0.011	0.021		-	0.231571
YFL051C	0.066	0.32	0.888		0.259			0.420877	-
YFL052W	0.015	0.018			0.033			-	-
YFL053W	0.181	0.001			0.063			-	-
YFL054C	0.432	0.062			0.209			-	-
YFL055W	0.239	0.046	0.635		0.303			0.300274	-
YFL056C	0.156	0.661			0.025			-	-
YFL057C	0.827	0.602			0.82			-	-
YFL058W	0.206	0.05			0.203			-	-
YFL059W	0.446	0.273	0.66		0.343			0.193862	-
YFL060C	0.167	0.48		0.026	0.105	0.713		-	0.375915
YFL061W	0.033	0.131			0.095			-	-
YFL062W	0.807				0.867	0.834		-	-
YFL064C	0.182		0		0.205			-	-
YFL065C	0.152				0.3			-	-
YFL066C	0.663		0		0.298			-	-
YFL067W	0.056	0.522			0.078			-	-
YFL068W	0.186				0.248			-	-
YFR001W	0.801	0.592		0.411	0.758			-	-
YFR002W	0.577	0.194		0.815	0.529	0.401		-	0.211965
YFR003C	0.536	0.906	0.702	0.244	0.688			0.185325	-
YFR004W	0.917	0.789	0.04	0.852	0.93	0.865		0.473729	0.0417892
YFR005C	0.424	0.329	0.454	0.02	0.381	0.059		0.0652559	0.198127
YFR006W	0.788	0.185		0.307	0.835			-	-
YFR007W	0.275	0.641		0.018	0.409	0.688		-	0.336557
YFR008W	0.152	0.291		0.105	0.194	0.415		-	0.159615
YFR009W	0.802	0.476		0.875	0.809	0.54		-	0.177455
YFR010W	0.786	0.441	0.702	0.778	0.787	0.757		0.179908	0.0153948
YFR011C	0.647	0.857	0.118	0.607	0.678	0.586		0.380802	0.0482113
YFR012W	0.066	0.106			0.213			-	-
YFR013W	0.471	0.183		0.365	0.417	0.772		-	0.221502
YFR014C	0.249	0.609		0.411	0.31	0.826		-	0.27346
YFR015C	0.149	0.353		0.687	0.116	0.415		-	0.285606
YFR016C	0.448	0.149		0.352	0.421	0.842		-	0.265236
YFR017C	0.271	0.876		0.24	0.281			-	-
YFR018C	0.59	0.722		0.438	0.543	0.974		-	0.284043
YFR019W	0.012	0.095		0.07	0			-	-
YFR020W	0.293	0.558			0.222	0.555		-	-
YFR021W	0.2	0.728		0.436	0.301	0.868		-	0.296181
YFR022W	0.296	0.239			0.09			-	-
YFR023W	0.014	0.03			0.1			-	-
YFR024C	0.824	0.666	0.259	0.838	0.834			0.291501	-
YFR024C-A	0.839	0.511	0.583	0.616	0.827	0.152		0.172387	0.345312
YFR025C	0.393	0.691	0.296	0.612	0.473	0.842		0.205847	0.186361
YFR026C	0.204	0.684	0.524	0.173	0.337			0.244404	-
YFR027W	0.116	0.114	0.085		0.144			0.0173494	-
YFR028C	0.704	0.529		0.783	0.672	0.192		-	0.314113
YFR029W	0.3	0.2	0.186		0.262			0.0621718	-
YFR030W	0.586	0.368		0.33	0.471	0.586		-	0.12822
YFR031C	0.604	0.005		0.583	0.453	0.474		-	0.0697878
YFR031C-A	0.996	0.904	0.524		0.995	0.939		0.250216	-
YFR032C	0.147	0.477	0.797		0.009			0.325013	-
YFR032C-A	0.977	1		0.97				-	-
YFR033C	0.911	0.844	0.022	0.669	0.92	0.875		0.495058	0.133829
YFR034C	0.542	0.91	0.003		0.44			0.456179	-
YFR035C	0.144	0.678	0.824		0.267			0.357974	-
YFR036W	0.574	0.829	0.148		0.643	0		0.34406	-
YFR036W-A	0.4							-	-
YFR037C	0.659	0.735	0.186	0.555	0.703	0.72		0.297463	0.0907542
YFR038W	0.249	0.065			0.143			-	-
YFR039C	0.542	0.275		0.56	0.511	0.052		-	0.280222
YFR040W	0.351	0.124	0.454	0.579	0.114	0.484		0.168838	0.245679
YFR041C	0.421	0.29	0.186		0.636			0.117758	-
YFR042W	0.446	0.277	0.635		0.566			0.179093	-
YFR043C	0.429	0.374	0.723		0.534			0.187644	-
YFR044C	0.932	0.525	0.985	0.94	0.956	0.752		0.25168	0.113443
YFR045W	0.269	0.654		0.524	0.358			-	-
YFR046C	0.155	0.102		0.278	0.236	0.631		-	0.216948
YFR047C	0.758	0.769		0.333	0.775	0.932		-	0.310595
YFR048W	0.597	0.248	0.613	0.159	0.347	0		0.206269	0.173702
YFR049W	0.734	0.808	0.833	0.468	0.782	0.991		0.0514814	0.263251
YFR050C	0.893	0.854	0.085	0.85	0.893			0.455658	-
YFR051C	0.866	0.658	0.416	0.845	0.865	0.555		0.225214	0.173494
YFR052W	0.716	0.878	0.339	0.761	0.754			0.276554	-
YFR053C	0.88	0.524	0.874	0.955	0.911	0.555		0.203827	0.219344
YFR054C	0.062	0.455	0.49	0.056	0			0.237647	-
YFR055W	0.546		0.118	0.48	0.482	0.333		-	0.0854537
YFR057W	0.016	0.179			0.205			-	-
YGL001C	0.836	0.495	0.148	0.477	0.861	0.882		0.344004	0.228007
YGL002W	0.609	0.813	0.259		0.524			0.280188	-
YGL003C	0.285	0.617	0.186		0.212			0.225753	-
YGL004C	0.447	0.226		0.291	0.572	0.586		-	0.166424
YGL005C	0.314	0.379		0.286	0.368			-	-
YGL006W	0.453	0.354	0.219	0.061	0.479			0.117461	-
YGL006W-A	0.003							-	-
YGL007W	0.016	0.648	0.809		0.107			0.419165	-
YGL008C	0.991	0.728	0.524	0.999	0.991	0.518		0.23412	0.275425
YGL009C	0.883		0.762	0.973	0.886	0.316		-	0.356866
YGL010W	0.296	0.73	0.852	0.105	0.243			0.292226	-
YGL011C	0.868	0.886	0.186	0.835	0.859	0.713		0.399051	0.0782901
YGL012W	0.921	0.277	0.148	0.623	0.953	0.915		0.414107	0.180558
YGL013C	0.587	0.186	0.259	0.278	0.377			0.213586	-
YGL014W	0.492	0.391		0.462	0.296	0.22		-	0.123758
YGL015C	0.129		0.843		0.376			-	-
YGL016W	0.472	0.046	0.454	0.764	0.508	0.743		0.240923	0.142128
YGL017W	0.301	0.462	0.296	0.403	0.428	0.965		0.0944299	0.3175
YGL018C	0.136	0.71	0.66	0.361	0.252	0.53		0.31795	0.140075
YGL019W	0.803	0.66	0.524	0.774	0.805	0.152		0.139515	0.368387
YGL020C	0.855	0.357	0.416	0.436	0.836	0.163		0.272093	0.338491
YGL021W	0.49	0.206	0.186	0.427	0.36	0.907		0.170035	0.298356
YGL022W	0.819	0.759	0.339	0.61	0.838	0.177		0.261534	0.335756
YGL023C	0.654	0.432	0.339		0.552			0.161843	-
YGL025C	0.246	0.477	0.148	0.136	0.415	0.205		0.168921	0.145317
YGL026C	0.932	0.545	0.977	0.891	0.941	0.316		0.237493	0.347311
YGL027C	0.591	0.169	0.702	0.507	0.671	0.347		0.281216	0.162004
YGL028C	0.811		0.003	0.93	0.626			-	-
YGL029W	0.887	0.763	0.259	0.449	0.882	0.415		0.33261	0.260363
YGL030W	0.988	0.982	0.524	0.963	0.983	0.875		0.266175	0.0574572
YGL031C	0.997	0.976	0.454	0.989	0.993	0.829		0.307618	0.0935521
YGL032C	0.783	0.884	0.723	0.255	0.824			0.0813654	-
YGL033W	0.036	0.035			0.528			-	-
YGL034C	0.014	0.631			0.117			-	-
YGL035C	0.644	0.454	0.259	0.196	0.48	0.401		0.192505	0.146584
[truncated: 4,174 more rows]

## Sheet: Quintiles
ORF	RA	TR	RS	PA	TLRi	TLR	PS
YAL001C	3	4	2	5	5	4	1
YAL002W	4	4	1	5	5	5
YAL003W	1	1		1	1	1
YAL004W	5	1	1		1	3
YAL005C	1	1		1	2	1	2
YAL007C	2	2	3	1	3	2	3
YAL008W	3	3	1	4	1	2	4
YAL009W	3	2		4	4	3
YAL010C	4	5	4	5	4	4	3
YAL011W	3	5		4	4	4	2
YAL012W	1	2	1	1	1	1
YAL013W	2	2	4		3	2
YAL014C	2	1	3		5	3
YAL015C	4	1	1	3	3	3
YAL016W	1	2	1	1	2	1	1
YAL017W	4	5	1	4	5	4	5
YAL018C	5	5	1		2	5
YAL019W	3	4	4	2	3	3	4
YAL020C	3	2	1	5	3	3
YAL021C	2	3	3	3	2	2	1
YAL022C	3	3	4	5	1	2	5
YAL023C	1	2	3	2	2	1	2
YAL024C	5	5	2	5	5	5	1
YAL025C	2	2			3	2
YAL026C	4		1	5	5	5	5
YAL027W	3	3	2	4	3	3	3
YAL028W	5		1		4	5
YAL028W-A		3
YAL029C	2	4	2	4	5	4
YAL030W	1	2	1	3	1	1
YAL031C	4	4	4	4	4	4	5
YAL032C	5		2	4	4	5	1
YAL033W	3	1	5	3	2	2	3
YAL034C	5	3	1		5	5
YAL034W-A	5	3		3	2	4
YAL035C-A	5		2		1	3
YAL035W	1	4	2	1	4	1	1
YAL036C	1	2	4	1	1	1	2
YAL037C-A	5
YAL037C-B		1
YAL037W	4	4	1		3	4
YAL038W	1	1	1	1	1	1
YAL039C	1	1		3	1	1	5
YAL040C	2	3	4		5	3
YAL041W	3	4	5	3	4	4	2
YAL042W	1	1	4	2	1	1
YAL043C	3	3	4	3	4	3
YAL043C-A	5		4		1	4
YAL044C	1	1	1	2	1	1
YAL044W-A		1		5
YAL045C	5	1	2		1	3
YAL046C	2	1	2	5	2	2	1
YAL047C	5	5	4	5	3	4
YAL047W-A		2
YAL048C	5	3	1		5	5
YAL049C	1	2	1	3	2	1	1
YAL051W	3	5		5	4	4
YAL053W	1	3	3	5	2	1	4
YAL054C	4	4	1	1	5	5	4
YAL055W	3	2	3	5	1	2	2
YAL056W	3	4			5	4	5
YAL058C-A	5				1	3
YAL058W	3	3	4	2	2	2	2
YAL059W	1	2	4	3	3	1	3
YAL060W	2	2	1	2	2	2	2
YAL061W	4	2		3	3	4
YAL062W	4	3	1	1	1	3
YAL063C	5		1		5	5
YAL064C-A	5		2		2	5
YAL064W	5				1	5
YAL064W-B	5	3	2		3	5
YAL065C	5	2	1		4	5
YAL065C-A	5
YAL066W	5	5			1	3
YAL067C	5	5			3	5
YAL068C	1				5	2
YAL069W	5		2		1	5
YAR002C-A	1	2	3	1	1	1	4
YAR002W	2	4	4	3	2	2	5
YAR003W	3	4		4	4	4	3
YAR007C	3	4	5	2	1	2	3
YAR008W	2	5	5		3	2
YAR009C	1		1	3	5	1
YAR010C	1	4		1	5	2
YAR014C	3	4	3	5	4	4	4
YAR015W	1	1	3	2	1	1	2
YAR018C	4	3	5		2	3
YAR019C	4	5	3	5	5	5	1
YAR020C	1	5	1		1	1
YAR023C	5	1			4	5
YAR027W	3	1	1	3	1	2
YAR028W	4	1	2	4	1	3	2
YAR029W	5	1	1		4	5
YAR030C	5	2			1	4
YAR031W	5	3	3	5	5	5	1
YAR033W	3	2			3	3
YAR035W	3	5	1	3	5	4
YAR037W	5
YAR040C	5
YAR042W	3	1	2		4	3
YAR043C	5
YAR044W	4	4	2	3	4	4
YAR050W	5	3	1		5	5
YAR052C	5
YAR053W	5	5	1		1	4
YAR060C	5	2	2		3	5
YAR061W	5	4			1	3
YAR062W	5	5	2		4	5	3
YAR064W	5	1		4	5	5
YAR066W	3		1		5	5
YAR068W	3	1	3		4	3
YAR069C	5	5			1	3
YAR070C	5	3			3	5
YAR071W	1	5	4	4	1	1	5
YAR073W	2	4	2	2	1	2
YAR074C	5
YAR075W	1		2	2	1	1
YBL001C	1	1	2	4	2	1	1
YBL002W	1	1	5	1	1	1
YBL003C	1	1	5	1	3	1	1
YBL004W	2	4		2	5	3
YBL005W	4	5	1	5	3	3	3
YBL005W-A	4		1		3	3
YBL005W-B	1		5
YBL006C	1	1	4		2	1
YBL007C	1	2	2	4	3	2	3
YBL008W	4	5		5	5	5	3
YBL009W	4	5	3		4	4
YBL010C	5	4	5	4	4	5	1
YBL011W	2	3	4	4	3	2	1
YBL012C	5	1			1	4
YBL013W	5	2		4	5	5
YBL014C	3	4		5	5	4	4
YBL015W	3			1	1	2	5
YBL016W	3	2		2	2	2	3
YBL017C	1			2	5	4	4
YBL018C	2	1	1	2	1	2	3
YBL019W	5	5		5	4	5	3
YBL020W	3	4	5		3	3
YBL021C	3	1		3	1	2	3
YBL022C	1	4	4	1	3	2
YBL023C	4	5	5	4	2	4	1
YBL024W	2	3	5	1	2	2	3
YBL025W	3	2			3	3	1
YBL026W	1	2	2	3	2	1	4
YBL027W	1	1	2	1	1	1	3
YBL028C	2	2	5	2	2	2	2
YBL029C-A		1		4			5
YBL029W	4		4		5	5	4
YBL030C	1	2	3	3	1	1
YBL031W	5	5	4	5	4	5
YBL032W	2	2	5	1	3	2
YBL033C	2	2	2	2	3	2
YBL034C	3		4	5	4	3	1
YBL035C	3	5	5	1	3	3	3
YBL036C	2	3	4	2	2	2
YBL037W	4	5		4	3	4	3
YBL038W	2	2	4	3	2	2	1
YBL039C	1	3	5	1	2	1	1
YBL040C	1	2	2		2	1	2
YBL041W	1	1	3	2	2	1
YBL042C	2	2	5		2	2
YBL043W	4	3	2		2	3
YBL044W	5		4		1	5
YBL045C	2	3	2	1	1	1	1
YBL046W	3	5	5	4	4	3	2
YBL047C	2	2	1	2	4	3	2
YBL048W	5	5	2		1	4
YBL049W	4	3			5	5
YBL050W	2	3	3	5	2	2
YBL051C	3	4	3	2	4	3	4
YBL052C	3	5	5		5	5	5
YBL053W	4	5			1	3
YBL054W	2		4	5	4	2	5
YBL055C	2	2	1	4	1	2	2
YBL056W	2	3	4	1	2	2	2
YBL057C	2	1	2	3	2	2	4
YBL058W	1	1	4	3	1	1	2
YBL059C-A				5			2
YBL059W	5	3	3	5	2	4	2
YBL060W	4	5	2		4	5	4
YBL061C	2	5	2	3	3	2	5
YBL062W	4	2	2		1	2
YBL063W	5	5		5	5	5
YBL064C	2	3		2	1	2	1
YBL065W	5	3			1	3
YBL066C	5	4			5	5
YBL067C	3	5	5	5	5	4	4
YBL068W	1	3		1	2	1	1
YBL069W	3	1	5	5	2	3	5
YBL070C	5	1	1		1	4
YBL071C	4	2	2		3	4
YBL071W-A		1		1
YBL072C	1	1	3	1	2	1
YBL073W	5	2			1	4
YBL074C	5	3	3	2	3	5	1
YBL075C	5	5		1	4	5	2
YBL076C	1	3	2	1	3	1	2
YBL077W	4	1	1		1	1
YBL078C	3	1	1	3	3	2	1
YBL079W	3	4	2	3	5	4	5
YBL080C	5	4		4	3	5
YBL081W	2	5	5		3	2
YBL082C	3	4	4		3	3	4
YBL083C	2	2	3		1	2
YBL084C	3		2	5	4	4	5
YBL085W	2	2		4	5	3	5
YBL086C	4	4	4	5	3	3	4
YBL087C	1	1	2	1	1	1
YBL088C	4	5	1	2	5	5
YBL089W	4		2		3	4
YBL090W	3	1	2	4	2	2	2
YBL091C	1	4	2	3	1	1	3
YBL091C-A	2	1		5			5
YBL092W	1	1		1	2	1
YBL093C	2	1	5	2	3	2	1
YBL094C	4	2	2		1	3
YBL095W	4	2	2	5	1	3	3
YBL096C	3	1			1	2
YBL097W	5		3	5	5	5	5
YBL098W	4	5		5	2	3	1
YBL099W	1	2	1	1	2	1	3
YBL101C	2	3	3	4	4	3	2
YBL101W-A	2		1		5	4
YBL101W-B	3		1		5	4
YBL102W	2	1	4	5	4	2
YBL103C	4	4	5	4	4	5	3
YBL104C	3	5		5	4	4
YBL105C	4	4	4	4	5	4
YBL106C	4	4	4		5	5
YBL107C	3	4	5	5	4	3	5
YBL108W	5				1	5	5
YBL109W	2				1	2
YBL111C	3			5	5	5
YBL112C	2		5		1	1
YBL113C	1		5		5	2
YBR001C	3	5	1	4	4	3	4
YBR002C	2	2	5	1	4	3
YBR003W	3	3	5	2	4	3	2
YBR004C	2		5		3	3
YBR005W	3	1			2	2
YBR006W	5	3	1	5	2	4	4
YBR007C	4	5		5	5	4	5
YBR008C	2		4		5	4
YBR009C	1	1	5	1	2	1	2
YBR010W	1	1	5	1	1	1
YBR011C	1	1	1	1	1	1	1
YBR012C	5	3			1	3
YBR012W-A	1		1		5	2
YBR012W-B	1		1		5	3
YBR013C	5	1			2	4
YBR014C	1	5	3	5	1	1
YBR015C	3	2	5	2	1	2	5
YBR016W	1	1	3	4	1	1	1
YBR017C	3	4	1	4	3	3	3
YBR018C	5	5	2	3	4	5
YBR019C	5	4	4		5	5
YBR020W	5	4	2		5	5
YBR021W	3	5	3		5	4
YBR022W	4	1	3	4	1	3	2
YBR023C	2	2	3	3	4	3	3
YBR024W	4	3	1	4	3	3	5
YBR025C	1	2		1	2	1	1
YBR026C	3	3	1	3	1	2	4
YBR027C	5	3	1		3	5
YBR028C	4	5	5	4	4	4	2
YBR029C	2	5	3		3	2
YBR030W	4	4	2	2	4	5	3
YBR031W	1	1	5	1	1	1
YBR032W	4	1	2		4	4
YBR033W	5	5	2		5	5
YBR034C	1	2	5	1	3	1	3
YBR035C	1	1	2	2	1	1
YBR036C	1	2	4		1	1	4
YBR037C	4	2		3	2	4	2
YBR038W	3	5		2	3	3
YBR039W	1	2	3	1	3	1
YBR040W	5		1		1	5
YBR041W	2	3		1	1	2
YBR042C	2	5	5	3	4	3
YBR043C	3	3	5	2	5	4	4
YBR044C	4	3	4		4	5
YBR045C	5	5			4	5
YBR046C	3	3	3	4	2	2	5
YBR047W	5	3		3	1	4
YBR048W	1	2	2	3	3	1	5
YBR049C	2	5	5	1	4	2	5
YBR050C	3	3	1		4	3
YBR051W	5	4			1	4
YBR052C	1	1	2	2	1	1
YBR053C	3	3	1	3	1	2	4
YBR054W	2	2	1	3	2	2	2
YBR055C	4	5	5	3	5	4	5
YBR056W	3	2	1	4	2	2	5
YBR056W-A	2
YBR057C	4	4	5	3	3	4	3
YBR058C	3	4	3	3	3	3	3
YBR058C-A	1
YBR059C	2	4	2	3	4	3	1
YBR060C	4	4		4	4	4	4
YBR061C	2	2	5	2	2	2	3
YBR062C	1	1	2	5	1	1	5
YBR063C	3	5	2		5	4
YBR064W	5	5	2		1	4
YBR065C	5	3	3	2	3	5	3
YBR066C	3	2	1	5	3	3	5
YBR067C	1	1		1	2	1	1
YBR068C	1	2	4	2	4	2	5
YBR069C	1	2	3	5	2	1	3
YBR070C	3	2	3	5	2	3	3
YBR071W	3	1	2	4	4	3	5
YBR072W	4	2		1	2	3
YBR073W	1	5	5	3	3	2	4
YBR074W	5	5	4		4	5
YBR075W	2	4	4		1	2
YBR076W	5	4	1		4	5
YBR077C	3	1	5	2	3	3	1
YBR078W	1	1	1	2	2	1
YBR079C	1	5	3	1	3	1
YBR080C	2		5	2	2	2	3
YBR081C	4	3		3	5	5	1
YBR082C	1	1	2	1	1	1	5
YBR083W	2	4	2	5	3	2
YBR084C-A	1	1	3	1	3	1	1
YBR084W	1	4	4	1	3	1	2
YBR085C-A	2
YBR085W	3	4		4	3	3	4
YBR086C	1	5	4	3	3	1	1
YBR087W	2	3	4	2	2	2	1
YBR088C	1	4	4	4	1	1
YBR089C-A				2	3		1
YBR089W	5	4			1	5
YBR090C	2	1	2		1	1
YBR090C-A	1
YBR091C	2	1			1	1
YBR092C	1	2	5	4	1	1	5
YBR093C	1	3	5	4	1	1	5
YBR094W	4	5	4	4	2	3	5
YBR095C	3	4	5	4	2	3	2
YBR096W	1	2	1	3	1	1	4
YBR097W	4	5		5	5	5	5
YBR098W	5	5			5	5
YBR099C	4	3			1	3
YBR100W	5	2			1	4
YBR101C	2	1	1	1	2	1	1
YBR102C	5	4	3		3	5
YBR103W	3	5	5	3	3	3	3
YBR104W	3	3	5	4	3	3	5
YBR105C	2	2	5	2	5	3
YBR106W	1	1	4	1	1	1	1
YBR107C	3	3	5	5	4	3
YBR108W	5	4	2		3	5
YBR109C	1	1	3	3	1	1
YBR109W-A	4
YBR110W	4	5	5	4	1	3
YBR111C	1	1	2	2	1	1	1
YBR112C	2	3	3	2	3	3	5
YBR113W	3	2	4		1	2
YBR114W	4	5	3	5	5	5	4
YBR115C	2	3	4	2	4	2	1
YBR116C	5	1	1		1	4
YBR117C	5	4	1	5	5	5
YBR118W	1	3	1	1	1	1	4
YBR119W	3	3	3	3	2	3
YBR120C	3	2	3	3	2	3	1
YBR121C	1	3	2	1	1	1	3
YBR122C	2	1	4		4	3	4
YBR123C	3	4	5	1	4	3	4
YBR124W	5	2			2	5
YBR125C	3	4		5	3	3	2
YBR126C	1	2	1	2	1	1
YBR127C	1	2	1	1	1	1	4
YBR128C	5	3	1		2	5
YBR129C	3	2	2	4	4	3	5
YBR130C	3	4	4	5	4	3	2
YBR131W	4	5	3	3	4	4	4
YBR132C	5	4	1		4	5	2
YBR133C	3	4	5	4	4	3	5
YBR134W	5	2	3		1	4
YBR135W	2	2	4	1	1	1	3
YBR136W	4	5		3	5	5
YBR137W	2	2	1	4	1	2	5
YBR138C	5			5	4	5	5
YBR139W	3	3	1	4	1	2	5
YBR140C	3	4	1	5	5	5
YBR141C	3	3		5	2	3	5
YBR142W	1	5		3	3	2	1
YBR143C	1	3	5	1	2	1	2
YBR145W	3	3	1	1	1	2
YBR146W	2	2		2	4	2
YBR147W	5	5			3	5
YBR148W	5	5	2		3	5	5
YBR149W	1	2	3	1	2	1	2
YBR150C	5	3		4	5	5	2
YBR151W	2	2	5	4	4	2	2
YBR152W	5	4		3	5	5	3
YBR153W	3	2	5		2	2
YBR154C	1	2	5	3	2	1
YBR155W	2	5	5	5	3	2	4
YBR156C	4	5	1	5	4	4	5
YBR157C	3	1			5	4
YBR158W	1	3	5	3	5	2	5
YBR159W	1	3	4	1	2	1	1
YBR160W	2	3	4	2	2	1
YBR161W	4	4	3	5	2	3
YBR162C	1	2	1	1	2	1	2
YBR162W-A	1	1	4	4	1	1	5
YBR163W	3	5	4	4	5	5	4
YBR164C	2	3	4	2	2	1
YBR165W	3	3	2		4	3
YBR166C	2	5	1	3	2	2	2
YBR167C	4	3	1		3	4	2
YBR168W	5				5	5	3
YBR169C	4	3		1	3	3	1
YBR170C	3	3	1	4	2	3	4
YBR171W	1	2	4	1	1	1
YBR172C	2	3	5	4	5	4	5
YBR173C	2	1	3	3	1	2	5
YBR175W	3	2	1		3	3	1
YBR176W	4	4		4	2	3	1
YBR177C	2	5	2	2	1	2
YBR178W	5	1	1		1	4
YBR179C	4	5	2	5	2	4	4
YBR180W	5	5			4	5
YBR181C	1	2	2	1	2	1
YBR182C	5	4			4	5
YBR183W	4	2	1		3	3
YBR184W	5				5	5
YBR185C	3	2	3	3	3	3	1
YBR186W	5	5			5	5
YBR187W	1	1	4	3	4	2
YBR188C	3	2	4	4	2	3
YBR189W	1	1	3	1	1	1	4
YBR190W	5	1	1		3	4
YBR191W	1	1	3	2	1	1
YBR192W	3	3	3		4	3
YBR193C	4		4	5	3	4
YBR194W	4	1	2		3	3	1
YBR195C	3	4	5	5	5	4	4
YBR196C	1	1	1	1	1	1	1
YBR197C	4	1	3	4	4	5	2
YBR198C	2		5	1	3	2	4
YBR199W	2	2	3	2	1	1	5
YBR200W	3		5	2	3	3	5
YBR201W	3	2	2	5	4	3	5
YBR202W	3	3		5	4	3
YBR203W	4	5			5	5
YBR204C	3	4	2		3	3
YBR205W	2		4	3	1	2	5
YBR206W	1	1	2		1	1
YBR207W	1	2	4	5	1	1	2
YBR208C	3	5		4	5	3	3
YBR210W	2	3	2		4	3
YBR211C	3	4	2	4	3	3	2
YBR212W	3	4	1	3	3	3	4
YBR213W	3	2			4	4
YBR214W	3	2	1	2	3	3	2
YBR215W	4	5	5	5	4	4	5
YBR216C	4	4	1	4	3	4	4
YBR217W	4	2	2		4	4
YBR218C	1		2	1	4	2	3
YBR219C	5	2	2		1	5
YBR220C	3	3	5		4	3
YBR221C	1	2	2	1	2	1	2
YBR222C	3		2	2	1	2	4
YBR223C	5	3	1	3	4	5
YBR224W	5	3			1	4
YBR225W	4	5	2	5	5	5	5
YBR226C	4				3	4
YBR227C	4		5	1	2	3	2
YBR228W	5	4			4	5
YBR229C	3	5	3	5	3	3	4
YBR230C	2	1	1	2	1	1
YBR231C	3	2	4	4	2	3	4
YBR232C	5	4	2		1	3
YBR233W	4	5		4	2	4	3
YBR233W-A		2		5			1
YBR234C	2	2	1	3	1	2	2
YBR235W	3	3	5		4	4	4
YBR236C	2	3			3	2
YBR237W	4	5	4	5	5	5
YBR238C	3	3	2	3	4	4	5
YBR239C	4	5	5	5	5	5	5
YBR240C	5				4	5
YBR241C	2	4	2		1	2	2
YBR242W	2	2	4	2	2	2	4
YBR243C	3	4	5	2	1	2
YBR244W	2	2	5	4	1	2	1
YBR245C	3	5		2	3	3	3
YBR246W	2	4	4	3	3	2	2
YBR247C	2	4	5	1	2	2	3
YBR248C	2	3	5	1	1	2	2
YBR249C	1	3	2	1	1	1	2
YBR250W	5	5			4	5
YBR251W	4	2	4	2	1	3	1
YBR252W	1	1	4	3	1	1
YBR253W	3	1	2	3	4	3	1
YBR254C	2	1		4	2	2
YBR255C-A		1
YBR255W	4	5	4	5	5	4	5
YBR256C	2	2	3	2	1	2	1
YBR257W	3	4	5		3	3
YBR258C	4	3	4	4	2	3	3
YBR259W	5		4		5	5	5
YBR260C	3	4	5	3	3	3	3
YBR261C	1	1	4	4	1	1
YBR262C	1	1	4	3	2	1
YBR263W	1	2	2	1	1	1	3
YBR264C	2	1	4	4	1	2	2
YBR265W	2	1	5	1	2	2	1
YBR266C	5	2	5	5	1	4	5
YBR267W	2	2	5	5	2	2	1
YBR268W	1	1	4	4	1	1
YBR269C	3	1	4		2	2
YBR270C	4	5	3		5	5
YBR271W	3	5	5	5	2	3	2
YBR272C	4	5	3	5	2	3	5
YBR273C	2	3	3	4	2	2	3
YBR274W	3	3	4	3	4	3	4
YBR275C	4	5			5	5
YBR276C	2		5		5	3
YBR278W	3	2	5	5	2	3	1
YBR279W	2	3	5	4	2	2	1
YBR280C	4	3			4	4
YBR281C	3	5	5	4	3	3	2
YBR282W	2	3		4	1	1	1
YBR283C	1	3	4	5	1	1
YBR284W	5	5	1		4	5
YBR285W	5	4			3	5
YBR286W	1	1	2	2	1	1	5
YBR287W	2	2	2	2	2	2	4
YBR288C	3	4	5	3	1	2	2
YBR289W	4	5	2	4	4	4	5
YBR290W	2	2		3	2	2	3
YBR291C	3	3	5	2	4	3
YBR293W	3	5			5	4
YBR294W	5	5	5		5	5
YBR295W	4	4	2		5	5
YBR296C	4	4	3	3	2	4
YBR297W	5	5	2		4	5
YBR298C	4	5	4		3	4
YBR299W	5	5	1	2	3	5	3
YBR301W	2	3			1	2
YBR302C	2		5		3	2	5
YCL001W	3		2	3	3	3
YCL001W-A	5	4
YCL002C	3	2	4		5	4
YCL003W	5	3
YCL004W	5	3	1		5	5
YCL005W	3	2	5	5	4	4	3
YCL006C	5
YCL008C	4	2	2	4	3	4	3
YCL009C	1	1	1	1	3	1	1
YCL010C	3	1	3	4	5	4	3
YCL011C	1	2	4	3	3	1	2
YCL012W	4		3
YCL013W	5
YCL014W	5	5	4		4	5	5
YCL016C	4	3	5	4	1	3	2
YCL017C	1	3	5	3	2	1
YCL018W	1	2	1	2	4	2
YCL019W	1				5	2
YCL020W	2	5
YCL021W	5
YCL021W-A		2
YCL022C	5	3	5		1	4
YCL023C	5	1	3		1	4
YCL024W	5	4	5	5	5	5	4
YCL025C	2	3	5	1	4	2	5
YCL026C	5
YCL026C-A	5	3			2	4
YCL027C-A		2
YCL027W	3	5			4	4
YCL028W	2	3	2	3	1	1	3
YCL029C	3	2	4	5	3	3	2
YCL030C	1	2	5	2	2	1
YCL031C	1	2	5	3	4	2	1
YCL032W	4	4	5	4	3	3	3
YCL033C	2	1	2	5	1	1
YCL034W	2	1	4		1	1
YCL035C	1	1	1	2	1	1
YCL036W	1	3			4	2
YCL037C	2	2	4	1	3	2
YCL038C	4	5	2		2	3
YCL039W	4	4		4	4	4	4
YCL040W	1	1	1	1	1	1	1
YCL041C	5		2		1	3
YCL042W	4		1		1	1
YCL043C	1	1	3	1	1	1	5
YCL044C	4	4	2	3	3	3	1
YCL045C	2		4	3	1	2	3
YCL046W	5	1	3		1	3
YCL047C	3	3	2	5	2	3	1
YCL048W	5	5	1		3	5
YCL049C	3	2	5	5	3	3	5
YCL050C	1	2	1	1	1	1	1
YCL051W	5	3	4		5	5
YCL052C	3	3	3	2	4	3
YCL053C	4
YCL054W	2	5	5	5	3	2
YCL055W	4	2		4	5	4	5
YCL056C	2	3	3		1	1	3
YCL057C-A	1
YCL057W	3	3	3	2	2	2	2
YCL058C	4	3	5		1	3
YCL059C	2	5	4	2	2	2	1
YCL060C	5
YCL061C	5	5		5	5	5	1
YCL062W	3
YCL063W	4	3	4		2	4	4
YCL064C	1	1	3	1	1	1	2
YCL065W	5	2			1	4
YCL066W	5	3	5		1	4
YCL067C	1	4	5	5	4	2
YCL068C	5	3	5		3	4
YCL069W	5	5			4	5
YCL073C	4	5			5	4
YCL074W	5	5			3	5
YCL075W	5	2	1	3
YCL076W	5	5			1	4
YCR002C	1	2	4	1	1	1
YCR003W	2	1	3	4	3	2	1
YCR004C	1	1	2	1	2	1
YCR005C	2	1	1	2	2	2	4
YCR006C	5	1	1		2	5
YCR007C	5	3	1		2	5
YCR008W	2	3	2	4	5	4	5
YCR009C	2	1		2	1	1	3
YCR010C	5	5		5	2	4
YCR011C	2	4	1	3	3	2
YCR012W	1	1	1	1	2	1	1
YCR014C	4	5	2		4	4
YCR015C	5	3			2	4
YCR016W	2	5	3	4	2	2	2
YCR017C	2	4		2	3	2	1
YCR018C	3			3	5	4	5
YCR018C-A	5
YCR019W	4	4	4		3	4
YCR020C	4	4		5	3	4	2
YCR020C-A	3	1		3	5	4
YCR020W-B	4	1		2			4
YCR021C	4	1		2	3	4
YCR023C	2	4	3		5	3	3
YCR024C	5	3	2	5	4	5	4
YCR024C-A	1	1	3	1	1	1
YCR026C	3	4	4	3	4	3	5
YCR027C	4	2	5	4	4	5	4
YCR028C	3	5	2		4	4
YCR028C-A	1		2	3	1	1
YCR029C	3
YCR029C-A	1
YCR030C	4	2	2	2	2	3
YCR031C	1	1	1	1	2	1	3
YCR032W	4				5	5
YCR033W	3	4	3	5	5	4
YCR034W	1	3	5	3	1	1
YCR035C	1	3	4	3	2	1	1
YCR036W	3	2	3	4	3	3	2
YCR037C	2	4	5	5	5	5	5
YCR038C	5	5	2	3	4	5	1
YCR039C	1	3	5		4	2	1
YCR040W	5	5	5		1	4
YCR041W	5	2	2		1	3
YCR042C	3	4		4	5	4	1
YCR043C	2	3		2	4	3	4
YCR044C	2	2	4	3	2	2
YCR045C	5	2			5	5
YCR046C	2	1	5	2	3	2	1
YCR047C	2	2	5	4	1	1	3
YCR048W	2	3		3	3	2	3
YCR049C	5	1	5		1	4
YCR050C	5	1	5		1	4
YCR051W	1	2	5	5	1	1
YCR052W	3	2	5	3	2	2	4
YCR053W	1	2	4	1	2	1	1
YCR054C	4		5	1	3	4	2
YCR055C	2
YCR056W	5
YCR057C	3	4	5	1	4	3
YCR058C	4
YCR059C	2	1	5	3	3	2	3
YCR060W	2	1	4	4	2	2	3
YCR061W	4	4	4		1	3
YCR062W	4		2
YCR063W	5	1	1	3	5	5	4
YCR064C	5	1	4		2	5
YCR065W	3	3	5	5	5	4	5
YCR066W	4	5	4	5	4	5	4
YCR067C	2	2			5	3	2
YCR068W	5	3	5	3	5	5	5
YCR068W-A	5
YCR069W	2	2	4		1	2	3
YCR070W	2
YCR071C	3	1	4	4	2	2	1
YCR072C	2	3	5	5	3	2
YCR073C	4		5	5	5	5
YCR073W	2
YCR073W-A	1	2	3	4	2	1	3
YCR074C	5
YCR075C	3	2	1		3	3	5
YCR076C	2	2	2	5	2	2
YCR077C	2	2	4	4	2	2	5
YCR079W	2	2		5	5	3	2
YCR080W	5
YCR081W	4	5	4	4	5	5	3
YCR082W	1	1	4	4	2	1	4
YCR083W	2	1		4	2	2	1
YCR084C	2	3	5	2	3	2	4
YCR085W	5	2			2	4
YCR086W	4	3	4	3	2	3
YCR087C-A	2			3			1
YCR088W	3	2	1	2	1	2	5
YCR089W	4	5			5	5
YCR090C	2	2	5	2	2	2	5
YCR091W	5	5	1		4	5
YCR092C	4		5	5	5	5	4
YCR093W	3			1	5	4	3
YCR094W	4	5	5	5	4	4	3
YCR095C	4	4	4	2	3	3	1
YCR096C	1	2	5		4	2
YCR097W	4		3		2	3
YCR097W-B	5
YCR098C	5	5	4		3	5
YCR099C	5	2	4		5	5
YCR100C	5	3	4	3	5	5
YCR101C	5	2	3		5	5
YCR102C	3	4			5	5
YCR102W-A	5	3
YCR103C	5
YCR104W	1	4	4		2	1
YCR105W	4	5		3	4	4
YCR106W	5	5			5	5
YCR107W	5	5	3		5	5
YDL001W	4	4	5	4	3	3	5
YDL002C	3	4	3	4	3	3	2
YDL003W	2	5	5	4	3	2
YDL004W	1	1	4	2	3	1
YDL005C	3	5	5	1	3	3	3
YDL006W	3	4	2	4	4	3
YDL007W	1	3	5	2	1	1	5
YDL008W	2	1	1	5	3	2	5
YDL010W	3	2	3	4	2	3	5
YDL012C	1	1		4	1	1	1
YDL013W	4	4			4	4	5
YDL014W	1	2	5	1	2	1
YDL015C	1	2	2	1	2	1	2
YDL016C	5	1	2		1	3
YDL017W	4		5	4	3	4	3
YDL018C	3	3	4	3	3	3
YDL019C	3	4		4	3	3	5
YDL020C	3	2	1		5	4	5
YDL021W	5	4		3	3	5	3
YDL022W	1	1	1	3	1	1	1
YDL024C	5	5	1		4	5
YDL025C	4	4		4	4	5	4
YDL026W	5	1			1	4
YDL027C	5	3	1	5	4	5	4
YDL028C	4	5			5	5	5
YDL029W	1	2	1	1	1	1
YDL030W	4			2	4	5	4
YDL031W	2	5	5	2	3	2
YDL033C	3	1	5	4	5	4	3
YDL035C	4	5			4	4	4
YDL036C	3	4	4	5	4	3	1
YDL037C	3	2	1		5	5
YDL038C	2	4	1		5	5
YDL039C	1	2	1		5	3
YDL040C	2	4	4	1	2	2	2
YDL042C	2	5	5	3	4	3	4
YDL043C	4	5		3	3	3	1
YDL044C	4	4	4	3	4	4
YDL045C	3	3	2		3	3	1
YDL045W-A	2	1	2	5	2	2
YDL046W	1	1	3	4	3	1	5
YDL047W	2	1	5	2	4	3	4
YDL048C	2	5	3	4	5	4	5
YDL049C	5	3			3	5
YDL050C	3	2	4		1	2
YDL051W	1	2	4	2	3	1
YDL052C	2	2	4	1	2	1	1
YDL053C	2	1	2	4	3	2	3
YDL054C	4	4	4		1	3
YDL055C	1	1	5	1	2	1
YDL056W	3	5	5	5	5	4	5
YDL057W	4	3	1		1	3
YDL058W	3	5	2	3	5	4	2
YDL059C	5	4		5	4	4	4
YDL060W	1	5	5	3	2	1	4
YDL061C	1	1	3	1	4	1
YDL063C	3	5		3	4	3	3
YDL064W	1	1	4	3	2	1	2
YDL065C	3	3	4	2	2	2	2
YDL066W	1	3	2	1	1	1
YDL067C	1	1		1	2	1
YDL068W	5	2			3	5
YDL069C	4	4	3	5	4	4	1
YDL070W	4	1	5	3	4	4	5
YDL071C	5	1	4		1	4
YDL072C	1	1	2	3	1	1
YDL073W	4	5	4		5	5
YDL074C	2	4	5	3	5	3	2
YDL075W	1	1	2	1	2	1
YDL076C	3	3	3	4	4	3
YDL077C	4		2	5	3	4
YDL078C	1	2	3	1	2	1	2
YDL079C	5	4	2		4	5
YDL080C	3	4	2	2	5	4	4
YDL081C	1	1	3	1	1	1
YDL082W	1	1	3	1	2	1	4
YDL083C	1	1	2	1	3	1
YDL084W	1	3	1	1	2	1	5
YDL085C-A	2	1		4			2
YDL085W	5	4	2		1	4	3
YDL086W	2	1	3	2	1	2
YDL087C	4	1		3	5	5
YDL088C	3	3	3	3	5	4	4
YDL089W	4	5	3	5	5	5	4
YDL090C	3	4	5	2	3	3	2
YDL091C	4	4		5	3	4	5
YDL092W	2	1	5	2	3	2
YDL093W	3	5	1	2	3	3
YDL095W	1	3	4	1	1	1	1
YDL097C	1	2	5	1	2	1	3
YDL098C	4	2	2	4	3	3	3
YDL099W	2	4	5	2	2	2	2
YDL100C	1	2	1	1	1	1	5
YDL101C	4	4		2	3	3	1
YDL102W	3	4	1	2	2	3
YDL103C	2	3	3	2	1	2	2
YDL104C	5	4		4	3	4	1
YDL105W	4	4		3	3	4	4
YDL106C	4	5	1	2	3	4	3
YDL107W	5	3		5	5	5
YDL108W	3	2	2	2	2	3	1
YDL109C	4	5	4	5	5	4	5
YDL110C	3	1	1	3	2	3	5
YDL111C	2	2	5	2	3	2
YDL112W	1	5	4	4	4	2	5
YDL113C	5	4	2	5	4	5	2
YDL114W	5		2		3	5
YDL115C	4	3	2	4	2	3	3
YDL116W	2	4	4	1	4	3	1
YDL117W	2	4	3	5	4	3	3
YDL118W	5	2			2	5
YDL119C	5	3	3	4	4	5	1
YDL120W	5	2	5	4	3	4
YDL121C	2	2		4	2	2
YDL122W	1	5	4	2	3	2	3
YDL123W	3	1		2	4	3	2
YDL124W	1	1		2	1	1	2
YDL125C	1	1	2	2	1	1	1
YDL126C	1	2	1	1	2	1	3
YDL127W	4	3	4		4	4
YDL128W	1	3	5	1	1	1	3
YDL129W	4	2		5	5	4
YDL130W	1	1	2	1	1	1	1
YDL130W-A	1	1
YDL131W	1	3	5	1	1	1	1
YDL132W	2	4	1	4	2	2
YDL133C-A				2
YDL133W	3		2		5	3
YDL134C	2	2	4	2	4	3	3
YDL135C	2	2	2	3	2	2
YDL136W	1	1	3	1	3	1	1
YDL137W	1	1	3	1	2	1	1
YDL138W	4		4		5	5	5
YDL139C	4	5	4	5	3	4	4
YDL140C	1	3	2	2	5	2	4
YDL141W	3	4	1	3	4	3	4
YDL142C	4	3	2	4	3	4
YDL143W	1	2	3	2	1	1	1
YDL144C	2	2	5	2	3	2	1
YDL145C	1	2	1	1	3	2	2
YDL146W	5	4	1	5	5	5	5
YDL147W	1	2	4	2	2	1	2
YDL148C	2	5	5	2	3	2
YDL149W	5	5	1		5	5	5
YDL150W	3	4		4	3	3	4
YDL152W	5	3	3		1	3
YDL153C	1	5	5		3	1
YDL154W	5	5	2		4	5
YDL155W	3	4	5	4	4	3	5
YDL156W	4	4		2	5	5	1
YDL157C	1	1	2	5	3	1	3
YDL158C	2	3	2		2	2
YDL159W	4	4	5	4	4	4	5
YDL160C	2		1	1	3	2	1
YDL161W	2	4		5	3	2	3
YDL162C	5	4	1		1	4
YDL163W	5	1	3		1	3
YDL164C	3	5	3	5	3	2
YDL165W	2	2		3	1	1
YDL166C	2	3	5	1	1	1	1
YDL167C	4	4	5	2	4	4	5
YDL168W	2	3	1	2	1	1	3
YDL169C	5	5			2	4
YDL170W	4	5	2	4	4	5	4
YDL171C	1	3	2	1	5	2	2
YDL172C	4	2			1	2
YDL173W	2	1	4	4	2	2	2
YDL174C	2	2	2	2	2	1	2
YDL175C	4	3	1	4	3	4	4
YDL176W	5	5		5	5	5	5
YDL177C	3	3	1	4	4	3	1
YDL178W	3	3	5	1	2	2	3
YDL179W	4	3	3		4	4
YDL180W	3	5	2		4	4
YDL181W	3	1	2	3	3	3	3
YDL182W	1	3	5	1	1	1	1
YDL183C	5	4			3	5
YDL184C	1		3	1	3	1	3
YDL184W-A	1
YDL185W	1	1	1	1	2	1	1
YDL186W	5	2	1		4	5
YDL187C	5	1			2	5
YDL188C	1	2	3	3	3	2	2
YDL189W	3		5	4	4	3	4
YDL190C	2	5		4	3	2
YDL191W	1	1	2		3	1
YDL192W	1	1	4	1	2	1
YDL193W	3	3	1	2	2	2
YDL194W	4	5	1		5	4
YDL195W	1	3	1	2	3	1	4
YDL196W	5	3	1		3	5
YDL197C	4	3		4	3	3	4
YDL198C	1	2	5	2	2	1
YDL199C	5	5	1		4	5
YDL200C	3	5	1		3	2
YDL201W	2	4	5	3	2	2	1
YDL202W	3	2	5	2	3	3
YDL203C	4	4		5	4	4	4
YDL204W	5	4	1	2	5	5	1
YDL205C	4	3	3	1	5	4
YDL206W	5	5			5	5
YDL207W	3	4	5	4	4	4	4
YDL208W	1	2	5	1	1	1
YDL209C	4	2		3	3	4	2
YDL210W	4	5			5	5
YDL211C	5	4		3	4	5
YDL212W	1	2	4	2	2	1	2
YDL213C	2	4	5	2	1	1
YDL214C	5				5	5
YDL215C	2	3	3	1	5	4
YDL216C	5	4		5	4	5	4
YDL217C	3	2	5	3	4	4
YDL218W	5	5	1		5	5
YDL219W	2	3	2	2	3	2	1
YDL220C	4	5	1	5	5	4	3
YDL221W	5	1			1	4
YDL222C	5	4	1	5	4	5	2
YDL223C	4	3		1	5	5
YDL224C	3	4	4	5	5	4
YDL225W	3	4	5	3	2	2	2
YDL226C	2	1	4	1	2	2	1
YDL227C	2				3	3	5
YDL228C	4		2
YDL229W	1	2		1	2	1	1
YDL230W	3	2	3	3	2	2	5
YDL231C	3	3	3		5	5
YDL232W	1	1	3	3	2	1
YDL233W	4	3	2	4	3	4	3
YDL234C	4	4	1	3	3	3	2
YDL235C	2	2	2	3	2	2	1
YDL236W	2	2	4	3	1	1
YDL237W	2	3	3	5	2	2
YDL238C	5	3		5	5	5	1
YDL239C	5	5	2		5	5
YDL240W	5			5	5	5	2
YDL241W	4	1		4	3	3	5
YDL243C	4	3			4	5
YDL244W	4	4	2		3	3
YDL245C	5	5			5	5
YDL246C	3	4		5	5	4
YDL247W	5	5	2		5	5
YDL248W	5		3		1	5
YDR001C	2	4		2	3	2	4
YDR002W	1	1	2	2	1	1
YDR003W	3	1	3	4	3	3	2
YDR004W	4	3		5	5	5	4
YDR005C	3	2		4	4	3	4
YDR006C	3	4	1	5	5	4
YDR007W	2	1	3	4	4	2	3
YDR008C	5	1			1	4
YDR009W	5	4		5	2	4	5
YDR010C	5	2	1		4	5
YDR011W	1		2	4	4	2
YDR012W	1	1	5	1	1	1
YDR013W	5		3	4	2	4	2
YDR014W	5	5	3	5	5	5	5
YDR016C	3	1	1	5	1	2	2
YDR017C	2	3	3	4	5	4	5
YDR018C	5	4	1		4	5
YDR019C	1	2		1	3	2	2
YDR020C	4	2		2	4	4	4
YDR021W	3	5	2	3	3	3	3
YDR022C	5	2	2	5	3	5	1
YDR023W	1	2	2	1	1	1
YDR025W	1	1	2	1	2	1	4
YDR026C	5	5		4	4	5
YDR027C	3	5	1	3	5	4	4
YDR028C	2	5	2	4	4	3
YDR029W	5	2	1		1	3
YDR030C	4		1		4	4
YDR031W	3	1	3		2	2
YDR032C	1	1	1	2	1	1	3
YDR033W	1	1	2	1	2	1	1
YDR034C	4	4	3	5	5	5	3
YDR034W-B	2	1		4
YDR035W	1	2	3	2	2	1	2
YDR036C	3	4	2	2	3	2	2
YDR037W	1	1	3	1	1	1
YDR038C	2		3	5	4	2	3
YDR039C	1	3	2	5	3	1	1
YDR040C	5		4	5	4	5
YDR041W	2	1	4	1	2	2
YDR042C	5	5	1		1	5
YDR043C	4	1		5	5	5	5
YDR044W	2	1	5	1	1	2
YDR045C	1	1	5		3	2
YDR046C	2	2	5	2	3	2	4
YDR047W	2	1	5	2	2	2	1
YDR048C	5	2	3		1	5
YDR049W	3	4	5	3	3	3	3
YDR050C	1	1	2	1	1	1	2
YDR051C	2	2	4	3	2	2	3
YDR052C	4				5	5	5
YDR053W	5	2	3		1	4
YDR054C	3	1	4	2	3	3
YDR055W	1	3	3	2	1	1	4
YDR056C	2	2	4	4	2	2	1
YDR057W	3	5			3	3
YDR058C	4	5	4		3	3
YDR059C	3	2	3	4	2	2	2
YDR060W	2	4		1	3	2	1
YDR061W	3	2	5	4	3	3	3
YDR062W	1	3	4	1	3	1	4
YDR063W	2	1	1	3	2	2
YDR064W	1	1	2	1	3	1
YDR065W	5	3		4	5	5	4
YDR066C	4	2	2	4	2	3	1
YDR067C	3	2	2	3	4	4	1
YDR068W	2	4	5	3	2	2	1
YDR069C	5	5		5	5	5	2
YDR070C	5	1		3	2	4	3
YDR071C	1	1	4	1	1	1	3
YDR072C	2	2	2	5	1	1	4
YDR073W	4	1		4	5	5	4
YDR074W	3	3		1	3	2
YDR075W	4	5	4	3	4	4	2
YDR076W	4	3		4	5	5	5
YDR077W	1	1	1	4	1	1
YDR078C	4	2	2		5	5
YDR079C-A		1
YDR079W	2	1	2	4	2	2	5
YDR080W	4	5	2	4	4	4	1
YDR081C	5	5	3	5	5	5	2
YDR082W	4	4	2		5	5
YDR083W	2	4		3	2	2	2
YDR084C	2	2	4	4	2	2
YDR085C	5	5	1		5	5
YDR086C	1	1	5		3	1
YDR087C	2	3	5	2	2	2	3
YDR088C	4	4		4	3	4	2
YDR089W	4	5		5	4	4	5
YDR090C	3	3	4		3	3	2
YDR091C	1	3	5	1	2	1	3
YDR092W	1	1	3	2	1	1
YDR093W	3	3	3		5	4	5
YDR094W	2	1	4		1	1
YDR095C	5	1	1		1	4
YDR096W	4	5	4	5	5	5	4
YDR097C	2	4		2	3	3	4
YDR098C	1	3	4	2	1	1	1
YDR099W	1	3	3	1	2	1
YDR100W	2	1	5	2	2	1	2
YDR101C	1	3	5	1	2	1	2
YDR102C	5	2	2		1	4
YDR103W	4	4	4	4	5	4	5
YDR104C	4	5	3	5	5	5
YDR105C	2	4	5		2	2
YDR106W	5	3	3		3	4
YDR107C	3	5			4	3
YDR108W	4	5	3	1	5	4	3
YDR109C	4	5			5	5	5
YDR110W	4	3	3	4	3	3	5
YDR111C	4	3		2	4	4	3
YDR112W	5	3			1	4
YDR113C	3	3			3	3
YDR114C	5	1	3		2	5
YDR115W	1	1	3	5	2	1	2
YDR116C	3	2	4	2	3	2	3
YDR117C	4	5	4	2	2	3
YDR118W	5	5	2	4	4	5	1
YDR119W	2	4	5		2	2	5
YDR120C	2	4	5	1	1	2	4
YDR121W	4	2	5	3	2	3	1
YDR122W	4	3	3	5	4	4	1
YDR123C	4	3		5	4	4	5
YDR124W	5	4	2	2	4	5	2
YDR125C	5	4		5	5	5	4
YDR126W	5	2	2		4	5
YDR127W	2	3	1	1	4	2	2
YDR128W	3	4		5	5	5	5
YDR129C	1	2	1	2	1	1	2
YDR130C	4	4	4		3	4
YDR131C	4	5	4		4	4
YDR132C	5	4	2	5	4	5	5
YDR133C	1	1			3	1
YDR134C	1	1	1		3	1
YDR135C	2		2	5	5	3	2
YDR137W	4	5	3	5	4	4	4
YDR138W	4			4	4	4	4
YDR139C	1	1	1	4	2	1
YDR140W	2	2	3	3	3	2	1
YDR141C	4	5	2	3	4	4	4
YDR142C	4	3	2	5	5	5	1
YDR143C	3	3	4	3	4	3	5
YDR144C	1	4		3	4	2	4
YDR145W	2	4	5	4	3	2	3
YDR146C	3	5	5	5	3	3
YDR147W	4			3	4	4	3
YDR148C	3	3	2	1	1	2	3
YDR149C	5	4	3		1	4
YDR150W	3	4		1	5	4
YDR151C	3	1	4		3	3
YDR152W	2	3		1	2	2	3
YDR153C	2	3		2	3	2	4
YDR154C	1	1	2		1	1
YDR155C	1	1	1	1	1	1
YDR156W	1	1	5	3	2	1
YDR157W	2	1			1	2
YDR158W	1	1		1	3	1	1
YDR159W	3			3	5	5	3
YDR160W	4	5			5	5
YDR161W	2	3		3	3	3	1
YDR162C	3	4		5	1	2
YDR163W	3	2	3		1	2
YDR164C	4	5	2	5	3	3	5
YDR165W	2			3	3	2	4
YDR166C	4	5	1	3	5	5	4
YDR167W	2	2	5	3	1	1
YDR168W	2	3	1	1	1	2	1
YDR169C	4	3	3	5	4	4	3
YDR170C	1	5	2	2	4	2	2
YDR170W-A				3
YDR171W	2	1		2	1	2	2
YDR172W	1	2	5	1	2	1
YDR173C	5	2	2	3	3	4	1
YDR174W	1	1	4	1	2	1
YDR175C	3	2	5	3	2	3	4
YDR176W	4	4	4	3	3	3	4
YDR177W	1	2	3	1	1	1	3
YDR178W	1	1	2	2	2	1	1
YDR179C	5	5	2	5	1	4	3
YDR179W-A	4		4	5	4	4	4
YDR180W	3	5	3	3	4	4	4
YDR181C	4	5	5	5	3	4	4
YDR182W	2	3	3	5	1	2	5
YDR183W	4	4	3	3	3	3	5
YDR184C	2	3		4	4	3	5
YDR185C	5	1	2	5	5	5	4
YDR186C	3			4	5	4
YDR187C	5	1	5		1	3
YDR188W	1	1	5	2	1	1
YDR189W	2	4	5	2	2	2	4
YDR190C	1	3	5	1	1	1
YDR191W	4	3		5	4	4	4
YDR192C	3	3	3		2	3
YDR193W	5	1			2	4
YDR194C	2	3	5	1	4	2	1
YDR195W	4		4	1	4	4
YDR196C	2	2		4	4	2
YDR197W	4	2		3	5	5	2
YDR198C	4	5		5	4	4	4
YDR199W	5	4			1	4
YDR200C	5	5		5	4	5	4
YDR201W	3	3		5	3	3
YDR202C	4	2	1	3	4	4	1
YDR203W	5	1	2		1	4
YDR204W	3	1	1		3	3
YDR205W	4		4	4	3	4
YDR206W	2	5	4		5	4
YDR207C	3	5	4	5	5	4
YDR208W	3	4		5	5	4
YDR209C	4	1	2		3	3
YDR210W	1	1	2	1	1	1
YDR211W	2	4	5	1	2	2
YDR212W	2	4		3	1	1
YDR213W	4			5	5	5	4
YDR214W	1	1	1	1	2	1	3
YDR216W	5	5	1	4	5	5	2
YDR217C	5	4	4	5	5	5
YDR218C	5	5			4	5
YDR219C	5	4		3	4	4	3
YDR220C	4	3			5	5
YDR221W	4	4	4	1	3	4	4
YDR222W	4	3	2	4	4	4	2
YDR223W	5	4			5	5
YDR224C	1	1	5	2	2	1
YDR225W	1	1	5	3	2	1
YDR226W	1	1	2	1	1	1	1
YDR227W	4	4	4		3	4
YDR228C	3	5	4	3	4	3	4
YDR229W	3	5	5	3	3	3	3
YDR230W	5	1	2		2	5	5
YDR231C	4	1	5		2	3
YDR232W	2	1	5	1	3	2
YDR233C	1	1	5	1	1	1
YDR234W	1	3	5	1	2	1	3
YDR235W	3		2	4	5	4	2
YDR236C	3	2	3	5	4	3
YDR237W	2	3	3		3	2
YDR238C	1	5	1	1	2	1
YDR239C	3		3	5	4	3
YDR240C	5		2	5	4	5	1
YDR242W	4	4	2		5	5
YDR243C	3	4		2	4	4	4
YDR244W	5		1	3	3	4	4
YDR245W	1	3	4	2	1	1	2
YDR246W	3	1	3	3	1	2
YDR247W	4		1	4	5	5	4
YDR248C	2	2	2	5	3	2	3
YDR249C	4	2			5	4
YDR250C	5	4			5	5
YDR251W	2	4	5	3	3	2	1
YDR252W	5	1	1	4	4	5	1
YDR253C	5	4	5		4	5
YDR254W	5	5		5	4	5	3
YDR255C	4	5	1		4	5
YDR256C	5	3		5	5	5	4
YDR257C	3	4	1	2	4	4
YDR258C	3	3		2	2	2	2
YDR259C	5	5		4	1	4	4
YDR260C	3	1	2		3	3
YDR261C	2	4	3	3	4	2	5
YDR262W	2	2	2	3	4	3	2
YDR263C	5				3	5
YDR264C	2	2	4	2	3	2	2
YDR265W	3	2	2		4	3
YDR266C	2	3	3	2	4	3	4
YDR267C	2	3	5	2	2	2	2
YDR268W	4	2	4	3	2	3
YDR269C	5	3	2		1	3
YDR270W	3	5	4		5	4
YDR271C	5	2	3		2	4
YDR272W	2	3	3	1	2	1	1
YDR273W	5	3	1		4	5
YDR274C	5	1			4	5
YDR275W	3	1		4	5	4	2
YDR276C	1		5		3	1	2
YDR277C	5	3	1		5	5	4
YDR278C	5	1			1	4
YDR279W	5	3		3	3	4	4
YDR280W	2	3		2	3	2
YDR281C	3	1			3	3
YDR282C	4	5	2		4	4
YDR283C	4	5		4	5	5	4
YDR284C	2	2	2	3	2	2
YDR285W	4	5		4	5	4
YDR286C	4	2			2	3
YDR287W	4	5		3	2	3
YDR288W	4	3	4	3	4	4	4
YDR289C	4	4	5	2	4	4	2
YDR291W	3	4	3	5	5	4	5
YDR292C	2	4	5	4	3	2	3
YDR293C	2	2	3	3	4	3	5
YDR294C	2	2	2	1	1	2	4
YDR295C	5	5		4	4	5	3
YDR296W	2	1		3	2	2	1
YDR297W	1	1	5	1	1	1
YDR298C	1	1	4	1	3	1
YDR299W	2	5	5	1	4	3	4
YDR300C	2	5	5	2	2	2
YDR301W	4	5		5	4	4
YDR302W	2	5	4		2	2	1
YDR303C	4	5	4	3	4	4	4
YDR304C	1	1	1	2	1	1
YDR305C	3	2		4	1	2	1
YDR306C	3	5		3	4	4
YDR307W	4	5			2	3	4
YDR308C	2	2	4	4	3	2
YDR309C	2	3	5	4	4	2	5
YDR310C	3	3		5	5	4	5
YDR311W	3	4		3	4	3	3
YDR312W	2	5	5	4	4	3	3
YDR313C	5	2	2	5	5	5
YDR314C	5	5		5	4	5	5
YDR315C	4	3	2		4	4
YDR316W	4	5	3	5	4	4	4
YDR317W	5	5			3	5
YDR318W	4	5		4	5	4	1
YDR319C	4	3	1		4	4	3
YDR320C	4	4		4	4	4	4
YDR320C-A		1		4
YDR321W	1	3	3		2	1
YDR322C-A	1	2		2
YDR322W	3	2		1	1	2	1
YDR323C	4	5		3	4	4	5
YDR324C	2	4		2	2	2	3
YDR325W	3	5		4	4	3	4
YDR326C	3	4			4	3
YDR327W	4	1			2	3
YDR328C	1	1	2	3	1	1
YDR329C	3	3		4	3	2	5
YDR330W	4	4		2	4	4	3
YDR331W	4	4		4	3	3	4
YDR332W	5	5		5	5	5	3
YDR333C	3	4		5	4	3	5
YDR334W	3	4		5	4	4
YDR335W	2	2		2	4	3
YDR336W	4	4			4	4
YDR337W	3	2	4	2	3	3	3
YDR338C	3	4		5	4	4	5
YDR339C	1	3			2	1
YDR340W	5	1			1	4
YDR341C	1	3	2	1	1	1
YDR342C	1	4	1	2	1	1	2
YDR343C	1		1	2	1	1
YDR344C	5	1	2		3	5
YDR345C	1	2	2	1	1	1
YDR346C	1	3	5	1	2	2	2
YDR347W	2	2	4	3	3	2	3
YDR348C	3	2		4	3	3	4
YDR349C	2	3		5	5	3
YDR350C	3	4			5	5
YDR351W	4	4			5	5
YDR352W	3	1		2	2	3
YDR353W	1	1	4	1	1	1
YDR354W	2	3	5	3	2	2	4
YDR355C	5	1			3	5
YDR356W	5	5	4	5	5	5	3
YDR357C	3	1		5	1	2	4
YDR358W	4	3	1	4	2	3
YDR359C	4	5	5	2	5	5
YDR361C	2	3	5	2	2	2	1
YDR362C	4	5		4	4	4	5
YDR363W	4	4		4	5	5
YDR363W-A	1	1		2			3
YDR364C	3	4		4	5	4	3
YDR365C	2		5	4	4	2	5
YDR366C	5	5	1		1	4
YDR367W	3	3	3	3	3	3	1
YDR368W	2		1	1	1	1	2
YDR369C	5	5		5	3	5
YDR370C	3			4	5	4	3
YDR371W	5	5	3	3	4	5	2
YDR372C	2	3		3	3	3	1
YDR373W	2	2	3	2	3	2	4
YDR374C	5	5			3	5
YDR375C	4	3		4	4	4
YDR376W	5	4		4	3	4	2
YDR377W	2	1	4	1	3	2	3
YDR378C	2	1		5	3	2
YDR379C-A		2		4			5
YDR379W	4	4	3	5	4	5
YDR380W	2	4		2	2	2	4
YDR381C-A		1
YDR381W	1	1		1	3	1
YDR382W	1	1	2	1	3	1
YDR383C	4	2			4	4
YDR384C	1	3	3		3	1	3
YDR385W	1	3	1	1	2	1
YDR386W	5	5		5	4	5	5
YDR387C	4	4	2		5	5
YDR388W	1	2	1	1	2	1	3
YDR389W	3	4		4	5	4	5
YDR390C	3	5	5	1	2	2	3
YDR391C	3	1		3	1	2	3
YDR392W	3	2		4	3	3	1
YDR393W	4		4	5	3	4
YDR394W	2	3	4	2	1	2
YDR395W	2	4	2	1	3	2	1
YDR396W	4	1			3	4
YDR397C	2	1		3	2	2	1
YDR398W	1	2	5	1	2	1
YDR399W	1	1		1	2	1
YDR400W	3	2			4	3	1
YDR401W	5	4	1		3	5
YDR402C	5	5			2	5
YDR403W	5	5	1		5	5
YDR404C	1	1	5	2	4	2	3
YDR405W	4	2		3	3	3	1
YDR406W	4	4	1		5	5
YDR407C	3	5	4	1	5	4
YDR408C	1	1	5	3	3	2	1
YDR409W	5	5	2	5	4	5	5
YDR410C	2	2		3	4	2	1
YDR411C	2	1	4		2	2	2
YDR412W	2	3		3	2	2	2
YDR414C	4	4			4	4
YDR415C	4	2	4		1	3
YDR416W	3	4		3	5	4	4
YDR417C	5	1	2		3	4
YDR418W	1	1	3	1	3	1	1
YDR419W	4	5		4	5	5	2
YDR420W	4	3			5	4
YDR421W	5	5	2	5	5	5	5
YDR422C	4	4	3	5	5	5	4
YDR423C	3	2	5	5	3	3	4
YDR424C	1	1		4	1	1	5
YDR425W	5	5		4	4	5	3
YDR426C	5				1	4
YDR427W	1	2	3	1	2	1	1
YDR428C	4	3			1	3
YDR429C	1	2	5	3	1	1
YDR430C	3	3	2	2	5	4
YDR431W	5	2			1	3
YDR432W	1	2	2	1	2	1
YDR433W	1	1	1		1	1
YDR434W	2	5		1	3	2	2
YDR435C	4	2	3		3	3
YDR436W	5	4		5	5	5	3
YDR437W	5	1		5	1	4
YDR438W	5	4			5	5
YDR439W	5	3		4	4	5	3
YDR440W	5	5	5	3	4	5	2
YDR441C	2	1	5	4	4	3	4
YDR442W	5	1			1	4
YDR443C	5		4		5	5
YDR444W	4	4		3	5	5	5
YDR445C	5	1	1		1	4
YDR446W	5				2	5
YDR447C	1	1	2	1	2	1	1
YDR448W	2		4	4	5	3	2
YDR449C	2	5	5	1	4	2	4
YDR450W	1	1	3	1	2	1	2
YDR451C	4	2	5		4	4	5
YDR452W	2	4	5	5	3	2	5
YDR453C	4	2	1	1	2	3	1
YDR454C	1	1		1	2	1
YDR455C	5	1	3		1	3
YDR456W	3	4	5	5	4	3	1
YDR457W	2	5		4	5	3	3
YDR458C	4	5	4	4	3	4	4
YDR459C	3	3	2		5	5
YDR460W	4	3	4	3	2	3	2
YDR461W	1	1		1	1	1	2
YDR462W	3	1	3	2	1	2	5
YDR463W	2	3	5	4	2	2	4
YDR464W	2			3	4	2
YDR465C	1		5	4	2	1	2
YDR466W	3	4			4	4
YDR467C	3	2	2		1	2
YDR468C	2	3	3		3	2
YDR469W	4	3		4	3	3	1
YDR470C	4	4			4	4
YDR471W	1	1	4	1	2	1
YDR472W	2		2	1	4	2
YDR473C	3	5		5	3	3
YDR474C	3	3	3	3	3	3
YDR475C	5	1			5	5
YDR476C	2	1	4	3	3	2	3
YDR477W	2	3	4	4	3	2	4
YDR478W	4	3	4	5	2	3	2
YDR479C	3	4	1	2	4	3	3
YDR480W	5	3	4	4	3	4	3
YDR481C	2	2	3	3	2	1	5
YDR482C	3	1	4	5	2	3	5
YDR483W	1	2	2	1	1	1	5
YDR484W	5	5		4	5	5	4
YDR485C	4	5		4	4	4	1
YDR486C	3	2	3	3	2	2	1
YDR487C	2	1	4	1	2	1	4
YDR488C	5	3	5	5	5	5	2
YDR489W	4	3	5		4	4
YDR490C	2	4		5	4	3	5
YDR491C	5	3	4		1	4
YDR492W	1	2			3	1	3
YDR493W	3	1	4	5	1	2	1
YDR494W	2	2	5		3	2
YDR495C	5	5		3	5	5	3
YDR496C	2	5	5	1	2	2
YDR497C	1	2		3	4	1	2
YDR498C	2	2	5	2	4	3	3
YDR499W	4	5		5	5	5	5
YDR500C	1	1	3	1	3	1	3
YDR501W	5	4			4	5
YDR502C	1	2	4	1	1	1
YDR503C	4	4		5	2	3
YDR504C	2	4	1		1	1
YDR505C	4	5		5	4	4	4
YDR506C	3	3		5	3	3	5
YDR507C	2	5		5	3	2
YDR508C	1	4		1	2	1
YDR509W	5	1			1	3
YDR510W	1	1	3	3	2	1	5
YDR511W	3	1	2	4	2	2	4
YDR512C	3	2	3		3	3
YDR513W	1	1	1	1	1	1
YDR514C	3	5	3	5	3	3	3
YDR515W	5	5		4	4	5	4
YDR516C	2	1		1	1	2	4
YDR517W	2	1	2	4	1	2	2
YDR518W	3	4		4	1	2
YDR519W	1	1	3	2	2	1
YDR520C	4	5		4	5	5	5
YDR521W	5	3			1	4
YDR522C	5	5	3	5	1	5
YDR523C	5	5			4	5
YDR524C	4	5		5	5	4
YDR524C-A	1
YDR524W-A	3
YDR525W-A	1	1		1			1
YDR526C	5	1	4		1	4
YDR527W	3	3		5	3	3	2
YDR528W	4	5	4	5	5	5	2
YDR529C	1	1	2	2	2	1
YDR530C	4	2	1	4	3	4	3
YDR531W	2	2		2	3	2
YDR532C	5	4	2	5	2	5	1
YDR533C	1	2	1	3	2	1
YDR534C	3	5	2		4	4
YDR535C	5	5			1	5
YDR536W	5	5	2		3	5
YDR537C	5	3			3	5
YDR538W	2	3		4	3	2	4
YDR539W	3	4	4	4	2	3	3
YDR540C	5	4		5	4	5	5
YDR541C	4	3			5	5
YDR542C	2
YDR542W	1		5		3	1
YDR543C	4				3	4
YDR544C	5		5		2	5
YDR545W	1				5	2
YEL001C	1	1	2	2	2	1	1
YEL002C	1	2	2	1	1	1
YEL003W	1	1	4	4	1	1
YEL004W	4	5	1		3	4	3
YEL005C	5	4	1		4	5	2
YEL006W	3		1	4	5	5	5
YEL007W	2		3	4	5	3	5
YEL008W	5	1			1	4	1
YEL009C	1	1	3		5	2	5
YEL009C-A		3
YEL010W	5	4	1		1	5
YEL011W	4	4		2	4	4
YEL012W	3	4	1	4	2	3	2
YEL013W	2	3	1	3	3	2	1
YEL014C	5	1	1		1	3
YEL015W	3	4	4	2	3	3	2
YEL016C	4	5	3		4	4	5
YEL017C-A	1	1	2	1	1	1
YEL017W	3	2	4	4	3	3	2
YEL018W	3	2	3	4	2	2	2
YEL019C	5	4	1	3	1	5	1
YEL020C	3	4	2		4	4
YEL020W-A	2
YEL021W	4	2	2	3	2	3
YEL022W	2	5		2	5	3	5
YEL023C	5	5			5	5
YEL024W	2	2	4	2	3	2
YEL025C	4	3	3		5	5
YEL026W	1	1	4	2	2	1
YEL027W	1	1	2	2	2	1
YEL028W	4	2	1		2	4
YEL029C	4	3	2		4	4	5
YEL030C-A		2
YEL030W	5	4	1	1	4	5
YEL031W	1			2	3	1
YEL032W	2	3	5	1	3	2	4
YEL033W	3	1	2		1	2
YEL034C-A		1
YEL034W	1	1	3	1	1	1
YEL035C	5	1	1		4	5
YEL036C	1	3	4	2	1	1
YEL037C	1	2	5	1	2	1
YEL038W	1	2	2	3	3	2
YEL039C	4	4		4	1	3	1
YEL040W	1	1	5		1	1	4
YEL041W	5		1	5	4	5	2
YEL042W	2	3	5	2	1	1	5
YEL043W	2	5	3	5	5	3	4
YEL044W	2	1	4	4	1	1
YEL046C	1	1	5	1	2	1	1
YEL047C	2	2		2	1	2	1
YEL048C	5	2	3	1	5	5	1
YEL049W	3	4			3	3
YEL050C	2	3	3	3	4	2	2
YEL051W	1	1	3	2	2	1
YEL052W	3	3	3	2	4	3	2
YEL053C	4	5	4	4	4	5
YEL053W-A		5
YEL054C	1	1	3	1	3	1	5
YEL055C	2	4	1	2	3	2	4
YEL056W	2	4	3	5	1	2
YEL057C	4	4	1		1	3
YEL058W	1	1	2	1	1	1	3
YEL059C-A	2		2	5	1	2
YEL059W	5	3	2		1	4
YEL060C	2	1		1	2	2	5
YEL061C	5	5	3	5	5	5	4
YEL062W	5	3		5	5	5	5
YEL063C	2	4			5	4	4
YEL064C	4	5			4	4
YEL065W	2	4	5		1	1
YEL066W	3	2		4	1	2	5
YEL067C	5	4	2		4	5
YEL068C	4	2	1	4	3	4
YEL069C	5	5			5	5
YEL070W	5	5	1	5	4	5	1
YEL071W	1	2	1	1	1	1	2
YEL072W	5	4	1		5	5
YEL073C	5	4			4	5
YEL074W	5		4		2	5
YEL075C	4				3	4
YEL076C	4		5		5	5
YEL076C-A	5				5	5
YEL076W-C	5				4	5
YEL077C	1	3	5		5	4
YER001W	2		1	4	1	2	1
YER002W	1	5		3	2	1	3
YER003C	1	3	2	2	1	1	4
YER004W	1	1	1	3	2	1
YER005W	2	3	1	5	4	3	3
YER006C-A	3
YER006W	1	3	5	2	2	1	1
YER007C-A	1	3	3	2	1	1	2
YER007W	4	5		3	4	4	4
YER008C	3	5	1	4	4	3	4
YER009W	1	1		1	2	1
YER010C	3	2		4	4	3	4
YER011W	1	4	1	5	1	1	5
YER012W	1	2	4	1	2	1	1
YER013W	4	4		4	5	5	3
YER014C-A	4
YER014W	3			2	3	3	1
YER015W	5	5		5	3	5	4
YER016W	2	3	5	2	3	2	2
YER017C	2	3	5	2	4	2	3
YER018C	5	1	4	3	3	4	1
YER019C-A	1	1	4	5	3	1	4
YER019W	2	2		3	2	2	2
YER020W	2	1	3	2	4	2	5
YER021W	1	2	3	1	2	1	4
YER022W	3	5	3	2	3	2	3
YER023W	1	1	1	1	1	1
YER024W	3	4	3	5	5	4	2
YER025W	1	3	5	1	2	1
YER026C	2	3	4	2	1	1
YER027C	3	3	4	3	2	2	4
YER028C	3	4			4	3
YER029C	2	3		5	2	2
YER030W	1		3	4	1	1
YER031C	1	2		2	3	1	2
YER032W	4	5	4		5	4	5
YER033C	5	5			4	5
YER034W	3	2	2	5	1	3	2
YER035W	2	1	3	5	1	1	3
YER036C	1	2	4	1	2	1	3
YER037W	4	3	1	5	2	3	3
YER038C	5	5	1		4	5	1
YER039C	5	2	4		4	5
YER039C-A	4	1		5
YER040W	4	5	4	5	5	5	5
YER041W	4	2		5	5	5	5
YER042W	2	3	2	3	1	1	1
YER043C	1	1	1	1	1	1
YER044C	1	1		5	2	1	5
YER044C-A	5				2	5
YER045C	3	5	2		5	4
YER046W	3	2	2		2	3
YER046W-A	5
YER047C	5	5	5	4	4	5	4
YER048C	1	3	4	2	2	1
YER048W-A	2	1		3
YER049W	1	2	4	2	2	1	3
YER050C	2	2	4	4	3	2	2
YER051W	5	4	4	5	3	4	3
YER052C	2	2		1	1	1	2
YER053C	2	2			4	3
YER053C-A				3
YER054C	5	4		5	4	5	3
YER055C	1	2	5	1	2	1
YER056C	1	1	3		3	1	4
YER056C-A	1	1	2	1	3	1	1
YER057C	1	1	1	4	1	1
YER058W	3	1			1	2
YER059W	3	5	4	4	4	3	3
YER060W	4	4			4	4
YER060W-A	4	3	2		4	4
YER061C	4	2	3	4	2	3
YER062C	1	1	3	2	1	1
YER063W	2	2	4	2	3	2	2
YER064C	2	3	3	4	3	2	5
YER065C	4	3		1	5	5
YER066C-A	5				1	3
YER066W	4	3	1		1	3
YER067C-A	4
YER067W	4	1		2	3	4
YER068C-A	5
YER068W	3	4	3	3	5	4	4
YER069W	2	5	4	3	4	3
YER070W	2	2	5	1	4	2	2
YER071C	3	4	1	5	2	3	2
YER072W	1	1		1	2	1
YER073W	2	2		1	3	2	2
YER074W	1	1	4	1	3	1
YER074W-A		4
YER075C	4	5	3	5	5	5	3
YER076C	3	4	1		4	4
YER076W-A		2
YER077C	4	5	3	5	4	4	3
YER078C	4	4	2	3	3	4	4
YER079C-A		1
YER079W	2	3		4	4	3	3
YER080W	2	3	1	2	3	2	3
YER081W	3	3		2	2	3	1
YER082C	2	4	4	2	3	2	2
YER083C	1	2	4	5	2	1
YER084W	4	3	5	5	1	2	5
YER084W-A		5
YER085C	5	4	5		1	5
YER086W	1	3	4	1	3	1	3
YER087C-A	1	1	3	5	1	1	2
YER087W	3	4		5	4	3	5
YER088C	1	2	3	3	4	2	5
YER089C	2	2	3	1	2	2	1
YER090W	2	4	3	1	2	2	3
YER091C	1	4	3	1	2	1	3
YER091C-A	5	3
YER092W	3	1	5	3	2	2	2
YER093C	3	3		3	5	5
YER093C-A	3	1	3	4	1	2	1
YER094C	1	1		2	3	1
YER095W	2	3		2	2	2	2
YER096W	5	5	1		3	5
YER097W	5	2			2	5
YER098W	5	5	1	4	5	5	5
YER099C	2	3	4	2	2	2
YER100W	2	2	2	3	1	1	4
YER101C	5	4		4	3	4	5
YER102W	1	1	3	1	2	1	1
YER103W	3	4		1	2	2
YER104W	5	2	1	5	3	5	5
YER105C	2	4	2	2	4	3	4
YER106W	5			3	4	5
YER107C	2	4		3	2	2
YER108C	4
YER109C	5	5	4		5	5
YER110C	2	3	3	1	2	2	1
YER111C	4	5		4	5	5	1
YER112W	2	3	5	3	1	1	1
YER113C	3	4			5	4
YER114C	3	3	3	5	4	4	4
YER115C	2	2	1		5	4
YER116C	5	3	4		4	5
YER117W	1	1	2	1	1	1
YER118C	2	4	5	3	3	2	2
YER119C	4	3			3	3
YER120W	1	1	4	2	2	1	1
YER121W	4	2	1		1	2
YER122C	1		4	4	3	2	2
YER123W	4	5		3	4	4	4
YER124C	2	2	4	3	4	3	5
YER125W	2	3	3	2	4	3
YER126C	1	4	5	1	2	1	2
YER127W	1	2	5	4	3	2	4
YER128W	4	3		4	3	4	1
YER129W	4	3		5	5	5	1
YER130C	3	2	4		4	3
YER131W	1	1	3	1	2	1	1
YER132C	3	3		5	5	4	5
YER133W	1	3	3	1	3	1	2
YER134C	2	1		2	2	2
YER135C	5	1	1		2	5
YER136W	1	3	2	2	2	1
YER137C	4	2	1		1	2
YER138C	1	5			5	2
YER138W-A	1
YER139C	5	3	2	3	4	5	2
YER140W	4	4			3	4
YER141W	1	3	2	1	2	1	3
YER142C	5	4	2		2	4
YER143W	3	4	2	2	1	2	5
YER144C	4	3	2	3	5	5	5
YER144W	3				1
YER145C	1	2	4	2	2	1	1
YER145C-A	5
YER146W	1	1	4	3		1
YER147C	4	3	3	4	2	3	1
YER147C-A		2
YER148W	1	3	5	5	4	1
YER148W-A	5
YER149C	4	4	5	1	3	3	2
YER150W	4	1			1	3
YER151C	2			3	4	2	3
YER152C	2	1	2	4	4	2
YER153C	4	1	3	5	4	5	2
YER154W	1	2	4	2	3	2
YER155C	1	4		3	5	3	1
YER156C	2	1	5	2	1	1
YER157W	4	5	3	3	4	4	1
YER158C	4	3		5	4	4	5
YER159C	2	1	5	3	3	2
YER160C	1	5			5	1
YER161C	4	3	2	3	4	4	4
YER162C	4	5	3	5	5	5	2
YER163C	2	1	1	4	3	2	2
YER164W	3	5	1	4	4	3	5
YER165W	1	2	4	1	2	1
YER166W	3	5			5	4
YER167W	2	4	3		5	4
YER168C	3	4	3	2	3	3	1
YER169W	3	4	3	3	5	4	2
YER170W	4	2	3	5	2	4	1
YER171W	4	5	5	1	3	3	4
YER172C	3			4	5	5	5
YER172C-A	5
YER173W	4	5	2	5	5	5	5
YER174C	2	2	4	1	3	2
YER175C	4	3	1	4	5	4
YER176W	2	1	4	5	5	3
YER177W	1	1	3	1	1	1
YER178W	1	1	1	1	2	1	2
YER179W	5	4	1		2	5
YER180C	4	2	2		5	5
YER181C	5	4	1		3	5
YER182W	4	2	2	3	1	3	2
YER183C	2	2	1	4	2	2
YER184C	5		4		5	5
YER185W	4	5			4	5	4
YER186C	3	3			5	5
YER187W	5	1			4	5
YER187W-A		5
YER188C-A	3
YER188W	5	4			4	5
YER189W	4				2	4
YER190W	1				5	4
YFL001W	3	4		3	4	3	2
YFL002C	2	4		2	2	2	4
YFL003C	5	4			4	5
YFL004W	2	4	3	2	3	2	4
YFL005W	1	2		4	3	2
YFL006W	2	2		4	1	1
YFL007W	2	4		4	4	3	5
YFL008W	4	5	2	2	5	4	4
YFL009W	2	4	1		5	3
YFL010C	1	1		2	1	1	2
YFL010W-A			1		1
YFL011W	5				4	5
YFL011W-A	4	1
YFL012W	5	3			1	5
YFL013C	3	4		4	4	3	4
YFL014W	2	2		1	2	2
YFL015C	5	5	3		1	5
YFL015W-A		3
YFL016C	2	1	1	2	2	2	3
YFL017C	2	1	3	4	2	2	4
YFL017W-A	1		1	4	1	1	1
YFL018C	1	2	2	1	1	1
YFL018W-A	2
YFL019C	5	5	2		2	5
YFL020C	3	4	5		2	2
YFL021C-A	5
YFL021W	3	5		3	3	3	4
YFL022C	1	2	3	3	2	1
YFL023W	2	5		4	4	3	5
YFL024C	4	5		4	5	4	2
YFL025C	4	2		3	5	5	2
YFL026W	1	2	1		2	1	5
YFL027C	3	4		5	5	4	2
YFL028C	2	3	4	3	1	1	1
YFL029C	4	4		5	3	3	1
YFL030W	4	4		4	4	5
YFL031W	1	1	4	1	5	2	5
YFL033C	3	5		5	5	4
YFL034C-A	1		5	1	5	2
YFL034C-B		3	5	3	3		5
YFL034W	4	5		4	5	5	2
YFL035C	3
YFL035C-A	2
YFL035C-B	1
YFL036W	3	3		5	4	3
YFL037W	1	3	1	1	2	1
YFL038C	1	1	2	3	1	1
YFL039C	1	2	1	1	2	1
YFL040W	5		1		5	5
YFL041W	2	3		2	3	3	5
YFL042C	4	5			3	4
YFL043C	3	2	2		1	2
YFL044C	3	1		3	2	3	2
YFL045C	1	1	3	3	1	1	3
YFL046W	3	3			3	3	2
YFL047W	3	5		4	4	3	1
YFL048C	2	3		3	3	2	5
YFL049W	4	4		3	4	4	5
YFL050C	5	5		3	5	5	5
YFL051C	5	4	1		1	4
YFL052W	5	5			4	5
YFL053W	5	5			5	5
YFL054C	3	5			5	4
YFL055W	4	5	2		3	4
YFL056C	5	2			5	5
YFL057C	1	2			2	1
YFL058W	4	5			4	4
YFL059W	3	4	2		4	4
YFL060C	5	3		5	5	5	2
YFL061W	5	5			3	5
YFL062W	1				1	1	1
YFL064C	5		5		4	4
YFL065C	5				2	4
YFL066C	2		5		5	4
YFL067W	5	3			4	5
YFL068W	5				3	4
YFR001W	1	3		3	3	2
YFR002W	3	5		1	4	3	3
YFR003C	3	1	2	4	1	2
YFR004W	1	2	5	1	1	1	1
YFR005C	3	4	3	5	4	4	5
YFR006W	2	5		4	1	1
YFR007W	4	2		5	2	3	2
YFR008W	5	4		5	3	5	3
YFR009W	1	3		1	2	1	3
YFR010W	2	3	2	2	2	2	2
YFR011C	2	1	5	2	2	2	3
YFR012W	5	5			1	4
YFR013W	3	5		4	4	3	2
YFR014C	4	2		3	3	4	1
YFR015C	5	4		2	4	5	3
YFR016C	3	5		4	4	3	1
YFR017C	4	1		4	4	4
YFR018C	3	2		3	4	3	1
YFR019W	5	5		5	5	5
YFR020W	4	3			5	4	3
YFR021W	4	2		3	3	4	1
YFR022W	4	4			5	5
YFR023W	5	5			2	5
YFR024C	1	2	4	1	2	1
YFR024C-A	1	3	3	2	2	1	5
YFR025C	4	2	4	2	3	3	1
YFR026C	4	2	3	5	2	4
YFR027W	5	5	5		3	5
YFR028C	2	3		2	3	2	4
YFR029W	4	4	5		4	4
YFR030W	3	4		4	4	3	3
YFR031C	2	5		3	5	3	3
YFR031C-A	1	1	3		2	1	1
YFR032C	5	3	1		5	5
YFR032C-A	1	1		1
YFR033C	1	1	5	2	1	1	1
YFR034C	3	1	5		4	3
YFR035C	5	2	1		2	4
YFR036W	3	1	5		2	2	5
YFR036W-A	3
YFR037C	2	2	4	3	2	2	2
YFR038W	4	5			5	5
YFR039C	3	4		3	4	3	5
YFR040W	4	5	3	3	5	5	3
YFR041C	3	4	5		1	2
YFR042W	3	4	2		2	3
YFR043C	3	4	2		2	3
YFR044C	1	3	1	1	1	1	2
YFR045W	4	2		3	3	4
YFR046C	5	5		4	3	4	2
YFR047C	2	2		4	2	2	1
YFR048W	3	4	2	5	5	4	5
YFR049W	2	1	1	3	2	2	1
YFR050C	1	1	5	1	2	1
YFR051C	1	2	3	1	2	1	3
YFR052W	2	1	4	2	2	2
YFR053C	1	3	1	1	1	1	3
YFR054C	5	3	3	5	5	5
YFR055W	3		5	3	4	3	4
YFR057W	5	5			1	4
YGL001C	1	3	5	3	1	1	1
YGL002W	2	1	4		4	3
YGL003C	4	2	4		4	4
YGL004C	3	4		4	2	3	3
YGL005C	4	4		4	3	4
YGL006W	3	4	4	5	3	3
YGL006W-A	5
YGL007W	5	2	1		2	5
YGL008C	1	2	3	1	2	1	3
YGL009C	1		2	1	2	1	4
YGL010W	4	2	1	5	4	4
YGL011C	1	1	4	1	2	1	2
YGL012W	1	4	5	2	1	1	1
YGL013C	3	5	4	4	5	4
YGL014W	3	4		3	5	4	4
YGL015C	5		1		1	4
YGL016W	3	5	3	2	3	3	2
YGL017W	4	3	4	3	2	3	1
YGL018C	5	2	2	4	2	4	3
YGL019W	1	2	3	2	2	1	5
YGL020C	1	4	3	3	2	1	5
YGL021W	3	4	5	3	5	4	1
YGL022W	1	2	4	2	2	1	5
YGL023C	2	3	4		4	3
YGL025C	4	3	5	5	2	3	4
YGL026C	1	3	1	1	1	1	4
YGL027C	3	5	2	3	2	2	4
YGL028C	1		5	1	5	2
YGL029W	1	2	4	3	2	1	3
YGL030W	1	1	3	1	3	1	1
YGL031C	1	1	3	1	3	1	1
YGL032C	2	1	2	4	1	1
YGL033W	5	5			1	3
YGL034C	5	2			2	5
YGL035C	2	3	4	5	5	3	3
[truncated: 4,174 more rows]
